# Supplementary material for: Stromal Genes Add Prognostic Information to Proliferation and Histoclinical Markers: A Basis for the Next Generation of Breast Cancer Gene Signatures
Source: PLoS One. 2012 Jun 18;7(6):e37646. doi: 10.1371/journal.pone.0037646 (PMC3377707; doi:10.1371/journal.pone.0037646)
Supplement: Table S1 — An Excel workbook that records the gene sets detected by the partition-based algorithm applied to the UPPSALA data with partition size = 129, and tolerance for mismatch = 17. (XLS) [file pone.0037646.s001.xls]

## Sheet: rowsAsGenes
H2AFZ	TOP2A	TOP2A	RRM2	BIRC5	KIAA0101	FOXM1	CCNB2	OAS1	UBE2C	SPAG5	CDC2	CDC2	MAD2L1	PTTG1	BUB1B	DLG7	ZWINT	AURKA	KNTC2	KIF11	NEK2	ESPL1	TTK	MELK	CENPA	RAD51	CENPF	AURKA	KIF2C	BUB1	KIFC1	CDKN3	RRM2	TPX2	CDC2	H2AFZ	CCNB1	PRC1	NUSAP1	ASF1B	TACC3	KIF4A	CEP55	DKFZp762E1312	KIF20A	ASPM	MCM10	CDCA3	CDCA8
CCL5	HLA-DPB1	LAPTM5	LAPTM5	DHPS	CSF1R	CD53	SLCO2B1	CXCL9	HLA-DMB	IRF8	CD48	TYROBP	FCER1G	CCL5	CD52	HLA-DRB5	LCK	IL10RA	MNDA	GZMA	KLRK1	CD2	TNFRSF7	GZMK	PTPRC	LTB	HLA-DRB4	HLA-DRA	CORO1A	HLA-DRB1	CD74	TRAC	NCKAP1L	CD247	210915_x_at	210972_x_at	HLA-DRA	211796_s_at	HLA-DPA1	PTPRC	HLA-DQA1	213193_x_at	CD3D	TRAF3IP3	PRF1	HLA-DRB1	HLA-DMA	MS4A6A	SAMSN1
POU2AF1	TNFRSF17	209138_x_at	211633_x_at	211634_x_at	211635_x_at	211637_x_at	211640_x_at	211641_x_at	211643_x_at	211644_x_at	211645_x_at	211649_x_at	211650_x_at	IGLJ3	IGLJ3	211908_x_at	214669_x_at	IGLJ3	214768_x_at	214777_at	214836_x_at	214916_x_at	214973_x_at	215121_x_at	215176_x_at	215214_at	215379_x_at	CTA-246H3.1	215949_x_at	216207_x_at	216365_x_at	216401_x_at	216491_x_at	216510_x_at	216557_x_at	IGL@	216576_x_at	216984_x_at	217148_x_at	217157_x_at	217179_x_at	217281_x_at	217360_x_at	217378_x_at	217480_x_at	221651_x_at	221671_x_at
SPARC	LUM	COL3A1	COL1A2	FBN1	ADAM12	COL5A1	CSPG2	OMD	OMD	CDH11	CDH11	SPON1	FAP	COL5A1	COL5A1	SPARC	ADAM12	LRRC15	SPON1	COL3A1	ASPN	COL5A2	COL5A2	CSPG2
GPX3	LPL	LPL	FABP4	AKR1C1	PLIN	CD36	ADIPOQ	ADH1B	ADH1B	AKR1C2	AKR1C2	G0S2	GPD1	GPX3	AKR1C1	RBP4	PCOLCE2
AFFX-BioB-3_at	AFFX-BioC-3_at	AFFX-BioC-5_at	AFFX-BioDn-3_at	AFFX-BioDn-5_at	AFFX-CreX-3_at	AFFX-CreX-5_at	AFFX-r2-Ec-bioB-3_at	AFFX-r2-Ec-bioB-5_at	AFFX-r2-Ec-bioB-M_at	AFFX-r2-Ec-bioC-3_at	AFFX-r2-Ec-bioC-5_at	AFFX-r2-Ec-bioD-3_at	AFFX-r2-Ec-bioD-5_at	AFFX-r2-P1-cre-3_at	AFFX-r2-P1-cre-5_at
KLHL24	PDE4C	207730_x_at	208246_x_at	ZNF160	RIOK3	215600_x_at	LOC152719	KNS2	216524_x_at	217679_x_at	CEP27	SLC35E1
PSMB9	HLA-F	HCP5	HLA-B	PSMB8	HLA-G	HLA-G	HLA-C	HLA-B	HLA-C	HLA-G	HLA-F
HBA1	HBB	HBA1	HBB	HBA1	HBA2	HBA2	HBB	HBA2
ACTG1	ACTG1	ACTG1	ACTG1	ACTG1	ACTG1	ACTG1	ACTG1
STAT1	UBE2L6	CXCL10	STAT1	CXCL11	CXCL11	AFFX-HUMISGF3A/M97935_3_at	AFFX-HUMISGF3A/M97935_MA_at
TPSAB1	TPSB2	TPSAB1	TPSAB1	TPSAB1	TPSAB1	TPSAB1
DCN	FBLN1	FBLN1	DCN	DCN	DCN	GLT8D2
GGT1	208284_x_at	GGT1	GGTLA4	GGT1	GGT2
[truncated: 3 more columns]
