# Supplementary material for: Stromal Genes Add Prognostic Information to Proliferation and Histoclinical Markers: A Basis for the Next Generation of Breast Cancer Gene Signatures
Source: PLoS One. 2012 Jun 18;7(6):e37646. doi: 10.1371/journal.pone.0037646 (PMC3377707; doi:10.1371/journal.pone.0037646)
Supplement: Table S2 — An Excel workbook that records all of the gene sets detected in the UPPSALA data. (XLS) [file pone.0037646.s002.xls]

## Sheet: SetTable
20	3	immune(0)	26	HBA1	9	immune(1)	8	immune(1)	8	TPSAB1	7
21	4	immune(0)	78	immune(1)	58	HBA1	10	AFFX-BioC-5_at	8	TPSAB1	7	stromal(0)	7	erbb2	6
22	4	immune(0)	60	immune(1)	42	HBA1	9	immune(5)	8	TPSAB1	7	AFFX-BioC-5_at	6
23	4	immune(0)	61	immune(1)	40	HBA1	9	immune(5)	8	AFFX-BioC-5_at	8	TPSAB1	7	erbb2	6
24	4	immune(0)	56	immune(1)	20	AFFX-BioC-5_at	12	immune(1)	9	TPSAB1	7	HBA1	6
25	5	immune(0)	105	immune(1)	55	AFFX-BioC-5_at	14	erbb2	10	TPSAB1	7	adipose	7	HBA1	6
26	5	immune(0)	92	immune(1)	58	AFFX-BioC-5_at	14	HBA1	10	erbb2	9	TPSAB1	7
27	5	immune(0)	74	immune(1)	53	AFFX-BioC-5_at	13	HBA1	9	erbb2	9	TPSAB1	7
28	5	immune(0)	65	immune(1)	53	AFFX-BioC-5_at	13	HBA1	9	TPSAB1	7
29	6	immune(1)	185	AFFX-BioC-5_at	16	erbb2	15	HBA1	10	TPSAB1	7	immune(2)	7
31	6	immune(1)	162	AFFX-BioC-5_at	13	immune(5)	10	HBA1	9	erbb2	8	TPSAB1	7	immune(2)	6
32	5	immune(0)	49	immune(1)	45	AFFX-BioC-5_at	11	HBA1	9	TPSAB1	7	erbb2	6
33	6	immune(0)	81	immune(1)	60	AFFX-BioC-5_at	13	immune(5)	12	HBA1	10	erbb2	8	TPSAB1	7
34	6	immune(0)	84	immune(1)	57	AFFX-BioC-5_at	13	HBA1	10	TPSAB1	7	erbb2	7
35	5	immune(0)	48	immune(1)	40	HBA1	10	TPSAB1	7
36	6	immune(0)	67	immune(1)	55	HBA1	10	immune(5)	8	TPSAB1	7
37	6	immune(0)	62	immune(1)	52	immune(2)	7	TPSAB1	7	HBA1	6
38	6	immune(0)	65	immune(1)	48	AFFX-BioC-5_at	8	TPSAB1	7	HBA1	6
39	6	immune(0)	66	immune(1)	45	TPSAB1	7	HBA1	6
40	7	immune(1)	148	AFFX-BioC-5_at	10	HBA1	9	immune(5)	8	TPSAB1	7
41	7	immune(0)	79	immune(1)	61	AFFX-BioC-5_at	10	TPSAB1	7	immune(5)	7	16q13	6	HBA1	6
42	7	immune(1)	125	immune(2)	9	TPSAB1	7	HBA1	6
43	7	immune(0)	67	immune(1)	53	TPSAB1	7	HBA1	6
44	8	immune(1)	170	AFFX-BioC-5_at	13	immune(2)	9	HBA1	9	TPSAB1	7	16q13	6
45	8	immune(1)	147	immune(4)	12	HBA1	9	TPSAB1	7	immune(2)	6	16q13	6
46	8	immune(1)	138	HBA1	9	immune(2)	7	TPSAB1	7
47	8	immune(1)	142	HBA1	9	TPSAB1	7	immune(2)	6
48	8	immune(0)	68	immune(1)	59	stromal(0)	11	AFFX-BioC-5_at	10	HBA1	9	TPSAB1	7	immune(2)	6
49	8	immune(0)	65	immune(1)	59	stromal(0)	10	HBA1	9	TPSAB1	7	AFFX-BioC-5_at	6	immune(2)	6
50	10	immune(1)	220	stromal(0)	19	proliferation	17	AFFX-BioC-5_at	16	immune(5)	10	HBA1	9	TPSAB1	7	basal	7	16q13	6
51	9	immune(1)	155	stromal(0)	13	AFFX-BioC-5_at	12	HBA1	9	TPSAB1	7	immune(2)	7	16q13	6
52	10	immune(1)	203	stromal(0)	25	proliferation	19	AFFX-BioC-5_at	15	HBA1	10	immune(5)	8	TPSAB1	7	16q13	6	basal	6
53	10	immune(1)	194	stromal(0)	23	AFFX-BioC-5_at	14	proliferation	13	HBA1	9	immune(5)	9	TPSAB1	7	16q13	6	basal	6
54	10	immune(1)	178	stromal(0)	20	AFFX-BioC-5_at	14	proliferation	12	HBA1	9	immune(2)	9	immune(5)	8	TPSAB1	7	16q13	6	basal	6
55	10	immune(1)	179	stromal(0)	21	AFFX-BioC-5_at	12	proliferation	11	immune(5)	9	HBA1	9	TPSAB1	7	16q13	6
56	10	immune(1)	163	stromal(0)	19	AFFX-BioC-5_at	12	HBA1	9	immune(2)	8	TPSAB1	7	immune(5)	7	16q13	6
57	10	immune(1)	156	stromal(0)	16	AFFX-BioC-5_at	11	HBA1	9	immune(2)	8	TPSAB1	7	16q13	6
58	10	immune(1)	142	stromal(0)	16	AFFX-BioC-5_at	9	HBA1	9	immune(2)	8	proliferation	7	TPSAB1	7
59	10	immune(1)	131	stromal(0)	16	AFFX-BioC-5_at	10	HBA1	9	immune(2)	8	TPSAB1	7
60	10	immune(1)	127	stromal(0)	14	AFFX-BioC-5_at	11	HBA1	9	immune(2)	8	TPSAB1	7	UBE2D2	7
61	10	immune(1)	130	stromal(0)	12	AFFX-BioC-5_at	9	HBA1	9	immune(2)	8	TPSAB1	7
62	10	immune(0)	69	immune(1)	52	stromal(0)	13	HBA1	9	immune(2)	8	AFFX-BioC-5_at	8	TPSAB1	7
63	10	immune(0)	65	immune(1)	54	stromal(0)	10	AFFX-BioC-5_at	10	HBA1	9	proliferation	9	immune(2)	8	TPSAB1	7
64	10	immune(0)	63	immune(1)	48	AFFX-BioC-5_at	11	HBA1	9	proliferation	9	immune(2)	8	stromal(0)	7	TPSAB1	7
65	10	immune(0)	58	immune(1)	50	AFFX-BioC-5_at	11	proliferation	10	HBA1	9	immune(2)	8	TPSAB1	7
66	11	immune(0)	74	immune(1)	57	stromal(0)	18	proliferation	17	AFFX-BioC-5_at	13	HBA1	9	immune(2)	8	TPSAB1	7	UBE2D2	6
67	11	immune(1)	123	stromal(0)	17	proliferation	14	AFFX-BioC-5_at	13	HBA1	9	immune(2)	8	TPSAB1	7
68	11	immune(1)	123	stromal(0)	15	AFFX-BioC-5_at	14	proliferation	13	HBA1	9	immune(2)	8	TPSAB1	7	LST1	6
69	11	immune(1)	122	stromal(0)	16	AFFX-BioC-5_at	13	proliferation	12	HBA1	9	immune(2)	8	UBE2D2	8	TPSAB1	7	LST1	6
70	11	immune(0)	73	immune(1)	47	proliferation	14	stromal(0)	13	AFFX-BioC-5_at	13	UBE2D2	10	HBA1	9	immune(2)	8	TPSAB1	7
71	12	immune(0)	97	immune(1)	50	proliferation	28	stromal(0)	26	AFFX-BioC-5_at	16	UBE2D2	12	immune(2)	9	HBA1	9	TPSAB1	7	LST1	6
72	12	immune(0)	87	immune(1)	50	proliferation	25	stromal(0)	21	AFFX-BioC-5_at	16	immune(2)	9	HBA1	9	UBE2D2	9	16q13	7	TPSAB1	7	LST1	6
73	11	immune(0)	66	immune(1)	45	proliferation	14	stromal(0)	11	AFFX-BioC-5_at	10	immune(2)	8	UBE2D2	8	TPSAB1	7	HBA1	6	LST1	6
74	12	immune(0)	76	immune(1)	46	proliferation	21	stromal(0)	21	AFFX-BioC-5_at	13	UBE2D2	10	immune(2)	9	HBA1	9	TPSAB1	7	LST1	6
75	12	immune(0)	71	immune(1)	44	stromal(0)	23	proliferation	18	AFFX-BioC-5_at	14	UBE2D2	11	HBA1	9	immune(2)	9	TPSAB1	7	LST1	6
76	12	immune(0)	67	immune(1)	44	stromal(0)	20	proliferation	14	AFFX-BioC-5_at	12	UBE2D2	11	immune(2)	9	TPSAB1	7	HBA1	6
77	12	immune(0)	63	immune(1)	41	stromal(0)	15	proliferation	15	AFFX-BioC-5_at	12	UBE2D2	12	HBA1	9	immune(2)	9	TPSAB1	7
78	12	immune(0)	61	immune(1)	41	proliferation	14	UBE2D2	12	AFFX-BioC-5_at	11	stromal(0)	10	HBA1	9	immune(2)	8	TPSAB1	7	LST1	6
79	13	immune(0)	82	immune(1)	50	proliferation	30	stromal(0)	17	UBE2D2	13	AFFX-BioC-5_at	12	HBA1	9	immune(2)	9	TPSAB1	7	LST1	6
80	13	immune(0)	82	immune(1)	48	proliferation	28	stromal(0)	14	AFFX-BioC-5_at	14	UBE2D2	12	HBA1	9	immune(2)	9	immune(3)	9	immune(5)	9	16q13	7	TPSAB1	7	LST1	6
81	13	immune(0)	78	immune(1)	46	proliferation	28	stromal(0)	15	UBE2D2	14	AFFX-BioC-5_at	12	immune(2)	9	HBA1	9	TPSAB1	7	16q13	7	LST1	6
82	13	immune(0)	74	immune(1)	44	proliferation	26	stromal(0)	15	AFFX-BioC-5_at	13	UBE2D2	13	HBA1	9	immune(5)	9	immune(2)	8	TPSAB1	7	LST1	6
83	13	immune(0)	66	immune(1)	43	proliferation	25	stromal(0)	17	UBE2D2	12	AFFX-BioC-5_at	11	HBA1	9	immune(5)	9	immune(2)	8	AFFX-M27830_5	8	TPSAB1	7	LST1	6
84	13	immune(0)	60	immune(1)	43	proliferation	30	stromal(0)	17	AFFX-BioC-5_at	12	immune(5)	9	HBA1	9	UBE2D2	9	AFFX-M27830_5	8	immune(2)	8	16q13	7	TPSAB1	7	LST1	6
85	14	immune(0)	75	immune(1)	46	proliferation	40	stromal(0)	22	UBE2D2	16	AFFX-BioC-5_at	13	immune(2)	11	immune(5)	10	AFFX-M27830_5	10	HBA1	9	adipose	8	TPSAB1	7	16q13	7	LST1	6
86	14	immune(0)	76	immune(1)	43	proliferation	36	stromal(0)	23	UBE2D2	14	AFFX-BioC-5_at	12	AFFX-M27830_5	10	immune(5)	10	HBA1	9	adipose	8	immune(2)	8	16q13	7	TPSAB1	7	LST1	6
87	14	immune(0)	73	immune(1)	44	proliferation	37	stromal(0)	21	UBE2D2	14	AFFX-BioC-5_at	12	AFFX-M27830_5	10	immune(5)	10	HBA1	9	immune(2)	8	adipose	8	TPSAB1	7	16q13	7	LST1	6
88	14	immune(0)	70	immune(1)	42	proliferation	36	stromal(0)	20	UBE2D2	14	AFFX-BioC-5_at	12	immune(5)	10	HBA1	9	adipose	9	immune(2)	8	AFFX-M27830_5	8	TPSAB1	7	LST1	6
89	14	immune(0)	71	immune(1)	44	proliferation	36	stromal(0)	20	UBE2D2	15	AFFX-BioC-5_at	13	AFFX-M27830_5	10	immune(5)	10	HBA1	9	immune(2)	8	adipose	8	TPSAB1	7	LST1	6
90	14	immune(0)	77	immune(1)	43	proliferation	35	stromal(0)	18	UBE2D2	15	AFFX-BioC-5_at	13	immune(5)	10	AFFX-M27830_5	9	HBA1	9	adipose	9	TPSAB1	7
91	14	immune(0)	72	immune(1)	44	proliferation	37	stromal(0)	18	AFFX-BioC-5_at	14	UBE2D2	14	immune(5)	10	HBA1	9	AFFX-M27830_5	9	adipose	9	TPSAB1	7	LST1	6
92	14	immune(0)	73	immune(1)	43	proliferation	34	stromal(0)	19	UBE2D2	15	AFFX-BioC-5_at	13	immune(5)	10	HBA1	9	adipose	9	AFFX-M27830_5	9	TPSAB1	7	LST1	6
93	15	immune(0)	80	immune(1)	51	proliferation	51	stromal(0)	25	UBE2D2	17	AFFX-BioC-5_at	14	adipose	12	immune(5)	11	HBA1	9	AFFX-M27830_5	9	TPSAB1	7	16q13	7	LST1	6	GGT1	6
94	15	immune(0)	70	proliferation	51	immune(1)	49	stromal(0)	27	UBE2D2	17	AFFX-BioC-5_at	14	immune(5)	11	adipose	11	basal	10	AFFX-M27830_5	9	immune(2)	9	HBA1	9	stromal(3)	8	TPSAB1	7	16q13	7	LST1	6
95	15	immune(0)	75	proliferation	52	immune(1)	48	stromal(0)	27	UBE2D2	18	AFFX-BioC-5_at	15	adipose	12	immune(5)	11	basal	10	HBA1	9	AFFX-M27830_5	9	stromal(3)	8	TPSAB1	7	16q13	7	LST1	6
96	15	immune(0)	65	immune(1)	50	proliferation	46	stromal(0)	28	UBE2D2	18	AFFX-BioC-5_at	15	immune(5)	12	adipose	11	AFFX-M27830_5	9	HBA1	9	immune(2)	9	TPSAB1	7	16q13	7	LST1	6
97	16	immune(0)	87	proliferation	55	immune(1)	53	stromal(0)	35	UBE2D2	21	adipose	15	AFFX-BioC-5_at	15	immune(5)	12	basal	11	immune(2)	11	AFFX-M27830_5	10	HBA1	9	LST1	9	16q13	7	TPSAB1	7
98	16	immune(0)	86	proliferation	58	immune(1)	53	stromal(0)	29	UBE2D2	20	adipose	19	AFFX-BioC-5_at	16	immune(5)	13	basal	10	AFFX-M27830_5	10	immune(2)	9	HBA1	9	16q13	7	TPSAB1	7	LST1	6
99	15	immune(0)	61	proliferation	51	immune(1)	46	stromal(0)	19	AFFX-BioC-5_at	14	UBE2D2	14	immune(5)	13	AFFX-M27830_5	9	HBA1	9	adipose	9	immune(2)	8	TPSAB1	7	LST1	6
100	15	immune(0)	56	immune(1)	48	proliferation	46	stromal(0)	20	AFFX-BioC-5_at	15	UBE2D2	12	immune(5)	10	adipose	10	AFFX-M27830_5	9	immune(2)	7	TPSAB1	7	HBA1	7	LST1	6
101	16	immune(0)	71	proliferation	55	immune(1)	52	stromal(0)	27	UBE2D2	19	AFFX-BioC-5_at	16	adipose	13	immune(5)	13	AFFX-M27830_5	10	immune(2)	9	HBA1	9	ACTG1	8	TPSAB1	7	LST1	6
102	16	immune(0)	74	proliferation	53	immune(1)	51	stromal(0)	28	UBE2D2	18	AFFX-BioC-5_at	15	adipose	14	immune(5)	13	AFFX-M27830_5	10	immune(2)	9	HBA1	9	ACTG1	8	TPSAB1	7	LST1	6
103	16	immune(0)	64	proliferation	55	immune(1)	48	stromal(0)	27	UBE2D2	19	AFFX-BioC-5_at	16	adipose	14	immune(5)	11	AFFX-M27830_5	10	immune(2)	9	HBA1	9	ACTG1	8	TPSAB1	7	LST1	6
104	16	immune(0)	70	proliferation	56	immune(1)	49	stromal(0)	27	adipose	18	UBE2D2	17	AFFX-BioC-5_at	16	immune(5)	12	immune(2)	10	AFFX-M27830_5	10	basal	9	HBA1	9	ACTG1	8	TPSAB1	7	GGT1	6	LST1	6
105	17	immune(0)	107	proliferation	62	immune(1)	52	stromal(0)	33	UBE2D2	18	adipose	18	AFFX-BioC-5_at	17	basal	11	AFFX-M27830_5	10	HBA1	9	ACTG1	8	histone	7	TPSAB1	7	GGT1	6	LST1	6
106	16	proliferation	57	immune(0)	57	immune(1)	49	stromal(0)	25	AFFX-BioC-5_at	16	adipose	14	immune(5)	12	UBE2D2	11	immune(2)	10	basal	10	AFFX-M27830_5	9	HBA1	9	ACTG1	8	TPSAB1	7	LST1	6
107	16	proliferation	57	immune(0)	55	immune(1)	47	stromal(0)	27	AFFX-BioC-5_at	16	adipose	14	UBE2D2	13	immune(5)	12	immune(2)	10	AFFX-M27830_5	9	HBA1	9	TPSAB1	7	LST1	6
108	16	proliferation	58	immune(0)	54	immune(1)	47	stromal(0)	26	AFFX-BioC-5_at	17	adipose	14	UBE2D2	12	immune(5)	10	immune(2)	10	AFFX-M27830_5	9	HBA1	9	basal	8	TPSAB1	7	LST1	6
109	16	proliferation	60	immune(0)	58	immune(1)	46	stromal(0)	27	adipose	19	AFFX-BioC-5_at	17	UBE2D2	12	immune(5)	11	immune(2)	10	AFFX-M27830_5	9	HBA1	9	TPSAB1	7	GGT1	6	LST1	6
110	16	proliferation	59	immune(1)	47	immune(0)	39	stromal(0)	22	immune(7)	19	adipose	18	AFFX-BioC-5_at	16	immune(5)	14	UBE2D2	11	immune(2)	10	HBA1	9	AFFX-M27830_5	9	TPSAB1	7	GGT1	6	LST1	6
111	16	proliferation	57	immune(1)	47	immune(0)	37	stromal(0)	21	immune(4)	17	adipose	14	AFFX-BioC-5_at	14	UBE2D2	12	immune(5)	10	immune(2)	10	HBA1	9	AFFX-M27830_5	9	TPSAB1	7	GGT1	6	LST1	6
112	16	proliferation	56	immune(1)	47	immune(0)	46	stromal(0)	24	AFFX-BioC-5_at	15	immune(5)	13	adipose	13	UBE2D2	12	immune(2)	10	AFFX-M27830_5	9	HBA1	9	basal	8	TPSAB1	7	GGT1	6	LST1	6
113	17	immune(0)	86	proliferation	66	immune(1)	49	stromal(0)	41	AFFX-BioC-5_at	17	adipose	15	UBE2D2	14	basal	13	HBA1	9	immune(7)	9	AFFX-M27830_5	9	ACTG1	8	TPSAB1	7	GGT1	6	histone	6	LST1	6
114	17	immune(0)	80	proliferation	60	immune(1)	48	stromal(0)	34	AFFX-BioC-5_at	17	immune(5)	15	adipose	14	basal	13	UBE2D2	12	HBA1	9	AFFX-M27830_5	9	TPSAB1	7	LST1	6	histone	6	GGT1	6
115	17	immune(0)	88	proliferation	62	immune(1)	48	stromal(0)	40	AFFX-BioC-5_at	15	immune(5)	14	UBE2D2	14	adipose	14	basal	10	HBA1	9	AFFX-M27830_5	8	TPSAB1	7	histone	7	GGT1	6
116	17	immune(0)	79	proliferation	59	immune(1)	48	stromal(0)	33	adipose	18	immune(5)	16	AFFX-BioC-5_at	15	UBE2D2	13	HBA1	9	basal	9	AFFX-M27830_5	8	TPSAB1	7	LST1	6	GGT1	6
117	17	immune(0)	77	proliferation	59	immune(1)	48	stromal(0)	34	adipose	18	AFFX-BioC-5_at	16	immune(5)	16	UBE2D2	12	basal	8	AFFX-M27830_5	8	TPSAB1	7	histone	7	GGT1	6	LST1	6	HBA1	6
118	18	immune(0)	118	proliferation	72	immune(1)	53	stromal(0)	47	AFFX-BioC-5_at	25	adipose	19	UBE2D2	16	basal	16	AFFX-M27830_5	10	HBA1	9	ACTG1	8	histone	8	TPSAB1	7	16q13	7	GNAS	6	GGT1	6
119	17	immune(0)	91	proliferation	61	immune(1)	49	stromal(0)	39	adipose	19	AFFX-BioC-5_at	17	UBE2D2	13	basal	13	HBA1	9	AFFX-M27830_5	8	histone	7	16q13	7	TPSAB1	7	GGT1	6	LST1	6
120	18	immune(0)	110	proliferation	72	immune(1)	51	stromal(0)	49	adipose	20	UBE2D2	19	AFFX-BioC-5_at	18	basal	13	HBA1	9	histone	9	ACTG1	8	AFFX-M27830_5	8	TPSAB1	7	16q13	7	GGT1	6	LST1	6
121	17	immune(0)	70	proliferation	61	immune(1)	49	stromal(0)	31	adipose	18	immune(5)	16	AFFX-BioC-5_at	16	UBE2D2	15	HBA1	9	TPSAB1	7	GGT1	6	LST1	6
122	17	immune(0)	84	proliferation	60	immune(1)	47	stromal(0)	25	adipose	18	AFFX-BioC-5_at	17	UBE2D2	15	basal	11	HBA1	9	ACTG1	8	TPSAB1	7	GGT1	6
123	17	immune(0)	87	proliferation	60	immune(1)	48	stromal(0)	27	adipose	18	AFFX-BioC-5_at	18	UBE2D2	14	basal	11	HBA1	9	16q13	8	ACTG1	8	TPSAB1	7	GGT1	6
124	17	immune(0)	89	proliferation	58	immune(1)	47	stromal(0)	24	AFFX-BioC-5_at	18	adipose	18	UBE2D2	14	basal	11	HBA1	9	ACTG1	8	16q13	7	TPSAB1	7	GGT1	6
125	16	proliferation	49	immune(1)	45	immune(0)	28	stromal(0)	16	AFFX-BioC-5_at	13	adipose	12	immune(5)	10	immune(2)	10	UBE2D2	9	HBA1	9	TPSAB1	7	immune(4)	7	GGT1	6
126	16	proliferation	49	immune(1)	45	immune(0)	24	adipose	16	AFFX-BioC-5_at	14	immune(5)	14	immune(2)	11	HBA1	9	ACTG1	8	immune(4)	7	TPSAB1	7	GGT1	6
127	16	proliferation	51	immune(1)	44	immune(0)	27	immune(2)	18	adipose	15	AFFX-BioC-5_at	15	immune(5)	11	UBE2D2	11	HBA1	9	TPSAB1	7	GGT1	6
128	17	immune(0)	58	proliferation	55	immune(1)	46	stromal(0)	23	immune(2)	21	AFFX-BioC-5_at	16	adipose	16	UBE2D2	12	HBA1	9	TPSAB1	7	GGT1	6
129	17	proliferation	53	immune(0)	51	immune(1)	48	stromal(0)	25	adipose	18	AFFX-BioC-5_at	16	UBE2D2	13	immune(2)	12	HBA1	9	ACTG1	8	immune(4)	8	TPSAB1	7	stromal(5)	7	GGT1	6
130	12	immune(1)	19	proliferation	14	immune(1)	7
131	18	immune(0)	77	proliferation	58	immune(1)	49	stromal(0)	49	immune(2)	20	adipose	19	UBE2D2	17	AFFX-BioC-5_at	17	basal	14	HBA1	9	16q13	8	ACTG1	8	TPSAB1	7	GGT1	6
132	18	immune(0)	71	proliferation	60	stromal(0)	51	immune(1)	49	AFFX-BioC-5_at	21	UBE2D2	20	immune(2)	20	adipose	19	basal	14	HBA1	9	ACTG1	8	16q13	7	TPSAB1	7	GGT1	6
133	18	immune(0)	71	proliferation	61	immune(1)	49	stromal(0)	46	immune(2)	24	AFFX-BioC-5_at	21	adipose	19	UBE2D2	16	basal	11	HBA1	9	ACTG1	8	16q13	7	TPSAB1	7	GGT1	6
134	18	immune(0)	74	proliferation	58	immune(1)	48	stromal(0)	41	AFFX-BioC-5_at	25	immune(2)	23	adipose	19	UBE2D2	17	basal	13	HBA1	9	16q13	8	ACTG1	8	TPSAB1	7	GGT1	6
135	19	immune(0)	87	proliferation	70	immune(1)	53	stromal(0)	53	AFFX-BioC-5_at	28	immune(2)	24	UBE2D2	21	adipose	19	stromal(3)	17	basal	17	HBA1	9	stromal(2)	9	16q13	8	ACTG1	8	TPSAB1	7	histone	7	GGT1	6
136	18	immune(0)	65	proliferation	59	immune(1)	48	stromal(0)	44	AFFX-BioC-5_at	25	immune(2)	15	UBE2D2	15	adipose	13	basal	10	HBA1	9	16q13	8	immune(4)	8	ACTG1	8	TPSAB1	7	GGT1	6
137	18	immune(0)	68	proliferation	57	immune(1)	49	stromal(0)	45	AFFX-BioC-5_at	22	UBE2D2	16	immune(2)	16	adipose	13	basal	9	HBA1	9	immune(4)	8	ACTG1	8	16q13	8	TPSAB1	7	GGT1	6
138	18	immune(0)	68	proliferation	57	immune(1)	51	stromal(0)	50	AFFX-BioC-5_at	23	UBE2D2	17	immune(2)	14	adipose	13	HBA1	9	basal	9	ACTG1	8	16q13	8	TPSAB1	7	GGT1	6	immune(4)	6	PPP1R12A	6
139	18	immune(0)	60	proliferation	59	immune(1)	48	stromal(0)	48	AFFX-BioC-5_at	25	UBE2D2	17	immune(2)	14	adipose	12	HBA1	9	basal	9	ACTG1	8	16q13	8	TPSAB1	7	immune(4)	7	GGT1	6
140	17	immune(1)	48	proliferation	48	stromal(0)	41	immune(0)	40	AFFX-BioC-5_at	17	UBE2D2	15	immune(2)	12	adipose	12	HBA1	9	ACTG1	8	basal	7	TPSAB1	7	GGT1	6	immune(4)	6
141	17	proliferation	49	immune(1)	47	immune(0)	42	stromal(0)	40	AFFX-BioC-5_at	18	UBE2D2	14	adipose	13	immune(2)	10	HBA1	9	ACTG1	8	immune(4)	7	TPSAB1	7	basal	7	16q13	7	GGT1	6
142	17	proliferation	50	immune(0)	45	immune(1)	44	stromal(0)	40	AFFX-BioC-5_at	18	UBE2D2	15	immune(2)	12	adipose	11	HBA1	9	ACTG1	8	basal	8	TPSAB1	7	immune(4)	6	GGT1	6
143	17	stromal(0)	46	proliferation	46	immune(0)	45	immune(1)	43	AFFX-BioC-5_at	22	UBE2D2	15	adipose	13	ribosomal(1)	12	immune(2)	12	HBA1	9	basal	8	ACTG1	8	TPSAB1	7	GGT1	6	immune(4)	6
144	17	proliferation	49	stromal(0)	47	immune(1)	44	immune(0)	41	AFFX-BioC-5_at	21	immune(2)	17	UBE2D2	14	adipose	11	ribosomal(1)	11	HBA1	9	basal	8	ACTG1	8	TPSAB1	7
145	16	proliferation	41	immune(1)	37	stromal(0)	23	immune(2)	17	AFFX-BioC-5_at	16	UBE2D2	11	immune(5)	9	HBA1	9	ACTG1	8	stromal(5)	8	adipose	6
146	17	proliferation	48	stromal(0)	43	immune(1)	42	immune(0)	39	immune(2)	19	AFFX-BioC-5_at	19	UBE2D2	15	ribosomal(1)	11	HBA1	9	ACTG1	8	basal	8	16q13	8	TPSAB1	7	adipose	6	GGT1	6
147	18	proliferation	58	stromal(0)	57	immune(0)	52	immune(1)	51	AFFX-BioC-5_at	28	immune(2)	19	UBE2D2	17	ribosomal(1)	14	HBA1	9	basal	9	16q13	9	adipose	9	ACTG1	8	stromal(2)	7	TPSAB1	7	CD24	6	GGT1	6
148	18	proliferation	57	immune(0)	57	stromal(0)	55	immune(1)	50	AFFX-BioC-5_at	28	immune(2)	20	UBE2D2	16	ribosomal(1)	14	HBA1	9	basal	9	16q13	9	ACTG1	8	TPSAB1	7	adipose	7	GGT1	6	CD24	6
149	18	stromal(0)	57	proliferation	57	immune(0)	57	immune(1)	48	AFFX-BioC-5_at	28	immune(2)	20	UBE2D2	16	ribosomal(1)	14	16q13	9	HBA1	9	basal	8	ACTG1	8	TPSAB1	7	CD24	6	GGT1	6	adipose	6
150	16	proliferation	43	immune(1)	38	stromal(0)	28	AFFX-BioC-5_at	16	immune(2)	11	immune(5)	10	UBE2D2	10	immune(0)	9	ACTG1	8	HBA1	8	TPSAB1	7	GGT1	6	stromal(5)	6
151	18	stromal(0)	60	immune(0)	58	proliferation	55	immune(1)	47	AFFX-BioC-5_at	25	ribosomal(1)	18	UBE2D2	17	adipose	13	immune(2)	12	16q13	10	HBA1	9	ACTG1	8	basal	8	TPSAB1	7	immune(4)	7	GGT1	6	CD24	6
152	18	immune(0)	63	stromal(0)	59	proliferation	54	immune(1)	48	AFFX-BioC-5_at	26	UBE2D2	16	ribosomal(1)	16	adipose	13	immune(2)	12	16q13	10	HBA1	9	basal	8	ACTG1	8	immune(4)	7	TPSAB1	7	CD24	6	GGT1	6
153	18	immune(0)	66	stromal(0)	62	proliferation	53	immune(1)	46	AFFX-BioC-5_at	26	ribosomal(1)	17	UBE2D2	14	immune(2)	12	basal	11	16q13	10	HBA1	9	ACTG1	8	adipose	7	immune(4)	7	TPSAB1	7	GGT1	6	CD24	6
154	18	stromal(0)	65	immune(0)	64	proliferation	51	immune(1)	46	AFFX-BioC-5_at	22	ribosomal(1)	16	UBE2D2	13	immune(2)	12	16q13	10	adipose	9	HBA1	9	immune(4)	9	basal	8	ACTG1	8	TPSAB1	7	GGT1	6	CD24	6
155	18	stromal(0)	68	immune(0)	60	proliferation	50	immune(1)	47	AFFX-BioC-5_at	22	ribosomal(1)	18	UBE2D2	13	immune(2)	12	16q13	10	immune(4)	9	HBA1	9	ACTG1	8	basal	7	adipose	7	TPSAB1	7	CD24	6	GGT1	6
156	17	stromal(0)	52	immune(0)	47	proliferation	44	immune(1)	44	AFFX-BioC-5_at	21	immune(2)	11	UBE2D2	11	16q13	9	immune(4)	9	HBA1	9	ACTG1	8	TPSAB1	7	adipose	7	basal	6	GGT1	6
157	17	stromal(0)	54	immune(0)	48	immune(1)	43	proliferation	41	AFFX-BioC-5_at	18	ribosomal(1)	16	UBE2D2	12	immune(2)	11	16q13	10	HBA1	9	immune(4)	8	ACTG1	8	TPSAB1	7	adipose	7	GGT1	6	basal	6
158	18	stromal(0)	68	immune(0)	59	proliferation	53	immune(1)	45	AFFX-BioC-5_at	25	ribosomal(1)	18	UBE2D2	14	immune(2)	11	basal	10	16q13	10	HBA1	9	immune(4)	8	ACTG1	8	adipose	7	TPSAB1	7	GGT1	6	CD24	6
159	18	stromal(0)	71	proliferation	49	immune(1)	47	immune(0)	43	AFFX-BioC-5_at	25	ribosomal(1)	20	UBE2D2	16	immune(5)	13	16q13	11	immune(2)	11	adipose	9	HBA1	9	immune(4)	8	ACTG1	8	TPSAB1	7	basal	7	GGT1	6	CD24	6
160	19	stromal(0)	91	immune(0)	75	proliferation	58	immune(1)	51	ribosomal(1)	41	ribosomal(0)	34	adipose	20	UBE2D2	18	immune(2)	16	stromal(2)	15	basal	13	16q13	11	immune(4)	11	HBA1	9	ACTG1	8	TPSAB1	7	GGT1	6	CD24	6
161	18	stromal(0)	72	immune(0)	63	proliferation	49	immune(1)	45	AFFX-BioC-5_at	29	ribosomal(1)	20	UBE2D2	15	basal	12	immune(2)	11	16q13	11	HBA1	9	ACTG1	8	immune(4)	7	adipose	7	TPSAB1	7	GGT1	6	CD24	6
162	19	stromal(0)	116	immune(0)	78	proliferation	58	immune(1)	51	ribosomal(1)	45	AFFX-BioC-5_at	32	adipose	21	immune(2)	18	UBE2D2	16	basal	13	16q13	11	immune(4)	9	HBA1	9	histone	8	TPSAB1	8	ACTG1	8	CD24	6	GGT1	6
163	19	stromal(0)	118	immune(0)	74	proliferation	56	immune(1)	49	ribosomal(1)	49	AFFX-BioC-5_at	32	UBE2D2	18	immune(2)	17	adipose	16	basal	14	16q13	11	immune(4)	9	HBA1	9	ACTG1	8	histone	8	TPSAB1	7	NFIB	6	CD24	6	GGT1	6
164	19	stromal(0)	121	immune(0)	80	proliferation	58	immune(1)	49	ribosomal(1)	49	adipose	34	AFFX-BioC-5_at	29	UBE2D2	19	immune(2)	17	basal	12	16q13	11	HBA1	9	TPSAB1	8	ACTG1	8	histone	8	immune(4)	7	CD24	6	GGT1	6
165	19	stromal(0)	117	immune(0)	87	proliferation	59	immune(1)	50	ribosomal(1)	46	AFFX-BioC-5_at	29	immune(2)	18	adipose	17	UBE2D2	17	16q13	11	HBA1	9	TPSAB1	8	ACTG1	8	basal	8	histone	8	CD24	6	GGT1	6
166	17	stromal(0)	61	immune(1)	43	proliferation	42	immune(0)	36	AFFX-BioC-5_at	25	ribosomal(1)	20	UBE2D2	13	immune(5)	11	16q13	10	immune(2)	10	HBA1	9	ACTG1	8	basal	7	TPSAB1	7	adipose	6	CD24	6	GGT1	6
167	17	stromal(0)	66	immune(0)	51	immune(1)	44	proliferation	39	AFFX-BioC-5_at	25	ribosomal(1)	20	UBE2D2	13	immune(2)	10	stromal(2)	9	16q13	9	basal	8	HBA1	8	ACTG1	8	TPSAB1	7	GGT1	6	adipose	6	CD24	6
168	18	stromal(0)	75	immune(0)	65	proliferation	47	immune(1)	46	ribosomal(1)	40	AFFX-BioC-5_at	27	immune(2)	15	UBE2D2	15	stromal(2)	13	stromal(3)	13	16q13	10	adipose	10	basal	9	ACTG1	8	TPSAB1	8	HBA1	8	CD24	6	GGT1	6	immune(4)	6
169	18	stromal(0)	93	immune(0)	65	proliferation	50	immune(1)	46	ribosomal(1)	40	AFFX-BioC-5_at	27	UBE2D2	16	immune(2)	15	stromal(3)	14	16q13	10	HBA1	8	TPSAB1	8	basal	8	ACTG1	8	GGT1	6	adipose	6	CD24	6
170	18	stromal(0)	92	immune(0)	62	proliferation	51	immune(1)	47	ribosomal(1)	40	AFFX-BioC-5_at	27	stromal(3)	20	UBE2D2	17	immune(2)	15	adipose	10	ACTG1	10	16q13	9	TPSAB1	8	basal	8	HBA1	8	CD24	6	GGT1	6
171	18	stromal(0)	92	immune(7)	62	proliferation	51	immune(1)	47	ribosomal(1)	43	AFFX-BioC-5_at	27	stromal(3)	21	UBE2D2	18	immune(2)	15	estrogen	15	ACTG1	10	adipose	10	basal	9	16q13	9	TPSAB1	8	HBA1	8	GGT1	6	CD24	6
172	19	stromal(0)	175	immune(0)	94	ribosomal(1)	72	proliferation	62	immune(1)	50	AFFX-BioC-5_at	38	UBE2D2	20	estrogen	16	immune(2)	15	16q13	10	basal	10	histone	9	TPSAB1	8	HBA1	8	immune(4)	6	GNAS	6	GGT1	6	CD24	6	NFIB	6
173	18	stromal(0)	129	proliferation	54	immune(0)	50	immune(1)	48	ribosomal(1)	44	AFFX-BioC-5_at	28	UBE2D2	16	immune(2)	15	estrogen	14	ACTG1	10	basal	9	16q13	9	histone	8	TPSAB1	8	HBA1	8	GGT1	6	CD24	6	LST1	6	NFIB	6
174	17	stromal(0)	75	proliferation	47	immune(1)	44	immune(7)	30	AFFX-BioC-5_at	28	ribosomal(1)	27	UBE2D2	16	immune(0)	14	immune(2)	12	ACTG1	10	stromal(2)	10	16q13	9		9	adipose	8	basal	8	TPSAB1	8	HBA1	8	GGT1	6	CD24	6	NFIB	6
175	16	stromal(0)	59	immune(1)	40	proliferation	36	AFFX-BioC-5_at	25	ribosomal(1)	20	immune(5)	16	immune(0)	12	immune(2)	11	UBE2D2	10	ACTG1	8	TPSAB1	7	adipose	7	16q13	7	CD24	6	HBA1	6	NFIB	6	GGT1	6
176	17	stromal(0)	68	immune(1)	44	proliferation	43	ribosomal(1)	40	immune(7)	38	AFFX-BioC-5_at	28	UBE2D2	16	immune(0)	14	immune(2)	13	estrogen	13	stromal(2)	10	adipose	10	16q13	9		9	ACTG1	8	HBA1	8	TPSAB1	8	histone	6	NFIB	6	GGT1	6	CD24	6
177	17	stromal(0)	94	proliferation	44	immune(1)	44	ribosomal(1)	41	AFFX-BioC-5_at	27	immune(5)	22	immune(7)	15	immune(0)	14	UBE2D2	14	estrogen	13	immune(2)	13	16q13	9	ACTG1	8	TPSAB1	8	HBA1	8	estrogen	8	adipose	7	CD24	6
178	17	stromal(0)	96	immune(1)	45	proliferation	44	ribosomal(1)	41	AFFX-BioC-5_at	28	immune(5)	22	estrogen	22	immune(0)	17	UBE2D2	15	immune(2)	14	immune(7)	13	16q13	9	ACTG1	8	TPSAB1	8	basal	8	adipose	7	CD24	6	GGT1	6	HBA1	6
179	16	stromal(0)	65	immune(1)	42	proliferation	35	ribosomal(1)	31	AFFX-BioC-5_at	28	immune(2)	14	immune(0)	13	estrogen	13	immune(5)	13	UBE2D2	10	ACTG1	8	16q13	8	adipose	7	TPSAB1	7	CD24	6	HBA1	6
180	16	stromal(0)	65	immune(1)	44	proliferation	38	ribosomal(1)	31	AFFX-BioC-5_at	29	immune(5)	18	immune(0)	15	immune(2)	13	estrogen	13	16q13	9	UBE2D2	8	ACTG1	8	basal	7	adipose	7	TPSAB1	7	CD24	6	HBA1	6
181	16	stromal(0)	70	immune(1)	45	proliferation	35	ribosomal(1)	33	AFFX-BioC-5_at	29	immune(5)	17	estrogen	17	immune(0)	14	immune(2)	14	16q13	10	UBE2D2	10	stromal(2)	9	ACTG1	8	TPSAB1	8	adipose	7	CD24	6	HBA1	6
182	16	stromal(0)	76	immune(1)	45	ribosomal(1)	36	proliferation	34	AFFX-BioC-5_at	27	estrogen	19	immune(5)	18	immune(0)	15	immune(2)	14	immune(7)	13	16q13	9	UBE2D2	9	ACTG1	8	basal	8	adipose	7	TPSAB1	7	CD24	6	HBA1	6	NFIB	6
183	17	stromal(0)	138	ribosomal(1)	76	immune(1)	49	proliferation	45	immune(7)	41	estrogen	32	AFFX-BioC-5_at	30	immune(0)	18	immune(2)	16	UBE2D2	15	16q13	9	adipose	9	histone	8	ACTG1	8	HBA1	8	immune(6)	8	TPSAB1	8	basal	8	NFIB	6	CD24	6
184	16	stromal(0)	92	ribosomal(1)	47	immune(1)	47	proliferation	37	AFFX-BioC-5_at	30	estrogen	25	immune(5)	18	immune(0)	16	immune(2)	15	immune(7)	12	16q13	9	UBE2D2	9	ACTG1	8	basal	8	adipose	7	TPSAB1	7	CD24	6	NFIB	6	HBA1	6
185	16	stromal(0)	93	ribosomal(1)	49	immune(1)	45	proliferation	39	immune(7)	31	AFFX-BioC-5_at	30	estrogen	29	immune(2)	16	immune(0)	14	stromal(3)	10	16q13	9	UBE2D2	9	TPSAB1	8	ACTG1	8	basal	8	immune(6)	7	adipose	7	NFIB	6	CD24	6	HBA1	6
186	15	stromal(0)	67	immune(1)	43	AFFX-BioC-5_at	30	proliferation	30	estrogen	26	ribosomal(1)	25	immune(5)	13	immune(2)	11	immune(0)	10	TPSAB1	8	ACTG1	8	adipose	7	16q13	7	NFIB	6	HBA1	6	CD24	6
187	15	stromal(0)	64	immune(1)	43	ribosomal(1)	36	proliferation	33	AFFX-BioC-5_at	30	estrogen	27	immune(5)	14	immune(2)	12	adipose	9	immune(0)	9	ACTG1	8	TPSAB1	8	16q13	7	HBA1	6	CD24	6	NFIB	6
188	14	stromal(0)	51	immune(1)	40	AFFX-BioC-5_at	30	proliferation	27	estrogen	23	ribosomal(1)	18	immune(2)	11	immune(5)	9	ACTG1	8	TPSAB1	7	16q13	7	HBA1	6	CD24	6	NFIB	6
189	14	stromal(0)	65	immune(1)	40	proliferation	29	AFFX-BioC-5_at	26	estrogen	23	ribosomal(1)	23	immune(2)	11	immune(0)	9	TPSAB1	8	ACTG1	7	16q13	7	HBA1	6	NFIB	6	CD24	6
190	14	stromal(0)	61	immune(1)	40	ribosomal(1)	28	proliferation	28	AFFX-BioC-5_at	26	estrogen	26	immune(2)	11	immune(5)	11	TPSAB1	8	16q13	8	ACTG1	8	HBA1	6	CD24	6	NFIB	6
191	14	stromal(0)	62	immune(1)	41	ribosomal(1)	31	proliferation	30	estrogen	28	AFFX-BioC-5_at	17	immune(2)	13	ribosomal(0)	12	immune(5)	11	ACTG1	8	TPSAB1	8	16q13	8	CD24	6	HBA1	6
192	13	stromal(0)	50	immune(1)	39	estrogen	21	proliferation	18	AFFX-BioC-5_at	15	ribosomal(1)	15	immune(2)	10	ACTG1	8	TPSAB1	8	16q13	6	HBA1	6	CD24	6
193	14	stromal(0)	68	immune(1)	49	ribosomal(1)	37	estrogen	30	proliferation	30	AFFX-BioC-5_at	17	immune(5)	14	immune(2)	13	ribosomal(0)	12	ACTG1	8	TPSAB1	8	16q13	7	HBA1	6	stromal(3)	6	CD24	6
194	13	stromal(0)	62	immune(1)	39	ribosomal(1)	25	estrogen	24	proliferation	20	AFFX-BioC-5_at	16	immune(5)	10	immune(2)	9	ACTG1	8	ribosomal(0)	8	TPSAB1	7	16q13	7	HBA1	6	CD24	6
195	13	stromal(0)	57	immune(1)	39	ribosomal(1)	29	estrogen	24	proliferation	18	AFFX-BioC-5_at	16	immune(2)	12	immune(5)	10	ribosomal(0)	8	TPSAB1	8	ACTG1	8	16q13	7	HBA1	6	CD24	6
196	13	stromal(0)	57	immune(1)	39	ribosomal(1)	36	estrogen	30	proliferation	22	AFFX-BioC-5_at	16	immune(5)	11	immune(2)	9	TPSAB1	8	ACTG1	8	ribosomal(0)	8	16q13	7	HBA1	6	CD24	6
197	13	stromal(0)	67	ribosomal(1)	40	immune(1)	39	estrogen	34	proliferation	25	AFFX-BioC-5_at	16	immune(5)	11	immune(0)	10	immune(2)	9	ribosomal(0)	8	ACTG1	8	16q13	8	TPSAB1	7	HBA1	6	CD24	6
198	13	stromal(0)	79	immune(1)	51	ribosomal(1)	46	estrogen	34	AFFX-BioC-5_at	27	proliferation	26	immune(5)	11	immune(2)	10	16q13	8	ACTG1	8	TPSAB1	8	HBA1	6	NFIB	6	CD24	6
199	12	stromal(0)	60	immune(1)	38	estrogen	29	ribosomal(1)	28	proliferation	17	AFFX-BioC-5_at	16	immune(2)	8	16q13	8	ACTG1	8	TPSAB1	7	immune(5)	7	HBA1	6	CD24	6
200	12	stromal(0)	52	immune(1)	37	estrogen	27	ribosomal(1)	26	AFFX-BioC-5_at	23	proliferation	12	ACTG1	8	TPSAB1	7	immune(2)	7	16q13	7	immune(0)	6	HBA1	6	CD24	6
201	12	stromal(0)	59	ribosomal(1)	39	immune(1)	37	estrogen	36	AFFX-BioC-5_at	31	proliferation	13	immune(0)	11	immune(2)	8	ACTG1	8	TPSAB1	7	immune(5)	7	16q13	7	HBA1	6	CD24	6
202	11	stromal(0)	52	immune(1)	32	estrogen	26	AFFX-BioC-5_at	21	ribosomal(1)	17	ACTG1	8	16q13	7	immune(2)	7	TPSAB1	7	HBA1	6	CD24	6
203	11	stromal(0)	47	immune(1)	36	estrogen	26	ribosomal(1)	17	AFFX-BioC-5_at	16	stromal(5)	8	TPSAB1	7	16q13	7	immune(2)	6	CD24	6	HBA1	6
204	12	stromal(0)	71	ribosomal(1)	55	immune(1)	52	estrogen	40	AFFX-BioC-5_at	16	immune(6)	16	immune(5)	13	proliferation	13	ribosomal(0)	11	ACTG1	8	TPSAB1	8	immune(2)	7	16q13	7	CD24	6	HBA1	6
205	11	stromal(0)	54	immune(1)	36	ribosomal(1)	30	estrogen	25	AFFX-BioC-5_at	16	immune(5)	11	stromal(5)	9	proliferation	8	immune(0)	8	ACTG1	8	TPSAB1	7	CD24	6	immune(2)	6	HBA1	6
206	11	stromal(0)	61	ribosomal(1)	40	immune(1)	37	estrogen	32	AFFX-BioC-5_at	16	immune(0)	12	proliferation	9	immune(5)	9	ACTG1	8	TPSAB1	8	immune(2)	6	CD24	6	HBA1	6
207	11	stromal(0)	67	ribosomal(1)	43	estrogen	36	immune(1)	35	AFFX-BioC-5_at	17	immune(0)	13	immune(5)	10	proliferation	10	TPSAB1	8	ACTG1	8	16q13	7	HBA1	6	CD24	6	immune(2)	6
208	10	stromal(0)	47	immune(1)	32	estrogen	25	ribosomal(1)	25	AFFX-BioC-5_at	17	immune(5)	10	ACTG1	8	TPSAB1	7	CD24	6	HBA1	6
209	10	stromal(0)	58	immune(1)	32	estrogen	32	ribosomal(1)	26	AFFX-BioC-5_at	17	immune(5)	10	proliferation	7	TPSAB1	7	CD24	6	HBA1	6
210	10	stromal(0)	61	immune(1)	34	estrogen	32	ribosomal(1)	26	AFFX-BioC-5_at	17	immune(0)	9	ACTG1	8	immune(2)	7	proliferation	7	TPSAB1	7	CD24	6	HBA1	6
211	11	stromal(0)	106	immune(1)	57	ribosomal(1)	56	estrogen	50	proliferation	21	immune(5)	19	AFFX-BioC-5_at	17	immune(2)	12	stromal(3)	8	TPSAB1	8	ACTG1	8	16q13	7	CD24	6	adipose	6	HBA1	6
212	10	stromal(0)	72	immune(1)	46	estrogen	38	ribosomal(1)	31	AFFX-BioC-5_at	17	immune(2)	8	16q13	7	TPSAB1	7	CD24	6	proliferation	6	HBA1	6
213	10	stromal(0)	73	immune(1)	48	ribosomal(1)	45	estrogen	40	AFFX-BioC-5_at	17	proliferation	10	immune(2)	8	TPSAB1	8	16q13	7	HBA1	6	CD24	6
214	9	stromal(0)	54	immune(1)	38	ribosomal(1)	24	estrogen	24	AFFX-BioC-5_at	17	TPSAB1	7	CD24	6	HBA1	6	proliferation	6	16q13	6
215	9	stromal(0)	52	immune(1)	40	estrogen	26	ribosomal(1)	23	AFFX-BioC-5_at	16	immune(5)	9	CD24	6	TPSAB1	6	immune(2)	6	16q13	6	HBA1	6
216	9	stromal(0)	60	immune(1)	40	ribosomal(1)	30	estrogen	29	AFFX-BioC-5_at	16	immune(5)	11	16q13	7	TPSAB1	7	CD24	6	HBA1	6	immune(2)	6
217	9	stromal(0)	64	immune(1)	43	estrogen	40	ribosomal(1)	40	AFFX-BioC-5_at	16	immune(5)	12	immune(6)	10	immune(2)	6	16q13	6	HBA1	6	TPSAB1	6	CD24	6
218	9	stromal(0)	70	ribosomal(1)	59	estrogen	45	immune(1)	36	AFFX-BioC-5_at	17	immune(5)	13	immune(0)	10	immune(6)	9	proliferation	9	16q13	6	CD24	6	HBA1	6	immune(2)	6	TPSAB1	6
219	8	stromal(0)	53	estrogen	33	immune(1)	28	ribosomal(1)	17	AFFX-BioC-5_at	15	immune(5)	11	immune(0)	10	immune(6)	7	TPSAB1	6	CD24	6	HBA1	6	immune(2)	6
220	8	stromal(0)	65	estrogen	34	immune(1)	30	ribosomal(1)	19	AFFX-BioC-5_at	16	immune(5)	12	immune(6)	7	TPSAB1	6	HBA1	6	immune(2)	6	CD24	6
221	8	stromal(0)	62	estrogen	39	ribosomal(1)	35	immune(1)	34	AFFX-BioC-5_at	17	immune(6)	14	immune(2)	11	immune(5)	10	16q13	7	CD24	6	TPSAB1	6	HBA1	6
222	7	stromal(0)	46	estrogen	33	immune(1)	30	ribosomal(1)	12	AFFX-BioC-5_at	12	immune(5)	9	HBA1	6
223	7	stromal(0)	54	estrogen	33	immune(1)	30	AFFX-BioC-5_at	14	ribosomal(1)	12	immune(5)	10	immune(2)	7	HBA1	6	CD24	6
224	7	stromal(0)	58	estrogen	37	immune(1)	31	ribosomal(1)	16	AFFX-BioC-5_at	14	immune(5)	12	immune(2)	10	immune(0)	8	HBA1	6	CD24	6
225	7	stromal(0)	71	estrogen	40	immune(1)	33	ribosomal(1)	28	immune(5)	21	AFFX-BioC-5_at	14	immune(2)	10	immune(0)	7	HBA1	6	CD24	6
226	6	stromal(0)	50	immune(1)	29	estrogen	27	AFFX-BioC-5_at	12	immune(5)	8	immune(2)	6	CD24	6	HBA1	6
227	7	stromal(0)	89	ribosomal(1)	64	estrogen	56	immune(5)	41	immune(1)	35	AFFX-BioC-5_at	15	stromal(3)	13	immune(2)	10	immune(0)	8	CD24	6	HBA1	6
228	6	stromal(0)	73	estrogen	40	immune(1)	30	ribosomal(5)	23	immune(5)	17	AFFX-BioC-5_at	15	immune(2)	7	CD24	6
229	6	stromal(0)	86	estrogen	47	immune(1)	31	ribosomal(1)	30	immune(5)	19	AFFX-BioC-5_at	16	immune(6)	15	ribosomal(5)	8	CD24	6	immune(2)	6
230	5	stromal(0)	55	estrogen	33	immune(1)	25	AFFX-BioC-5_at	14	immune(5)	11	CD24	6	immune(2)	6
231	4	stromal(0)	26	estrogen	24	immune(1)	23
232	5	stromal(0)	71	estrogen	47	immune(1)	31	ribosomal(1)	17	immune(5)	13	AFFX-BioC-5_at	12	immune(2)	7	CD24	6	immune(0)	6
233	5	stromal(0)	87	estrogen	54	immune(5)	41	immune(1)	31	GAPDH	19	ribosomal(1)	18	ribosomal(1)	16	AFFX-BioC-5_at	12	immune(2)	12	CD24	6
234	4	stromal(0)	47	estrogen	37	immune(1)	26	immune(5)	12	immune(2)	7	CD24	6
235	4	stromal(0)	54	estrogen	41	immune(1)	26	immune(5)	23	ribosomal(1)	19	immune(6)	10	immune(2)	8	CD24	6
236	4	stromal(0)	82	GAPDH	54	estrogen	54	immune(0)	39	immune(1)	28	immune(2)	10	AFFX-BioC-5_at	6	CD24	6
237	3	stromal(0)	30	immune(1)	22	estrogen	19	immune(5)	14	CD24	6
238	3	stromal(0)	48	estrogen	31	immune(1)	24	ribosomal(1)	16	immune(5)	16	AFFX-BioC-5_at	6	CD24	6
239	3	stromal(0)	64	immune(5)	60	estrogen	35	ribosomal(1)	33	immune(1)	24	AFFX-BioC-5_at	7	CD24	6
240	2	stromal(0)	33	immune(1)	17	immune(5)	17	CD24	6
