# Supplementary material for: Stromal Genes Add Prognostic Information to Proliferation and Histoclinical Markers: A Basis for the Next Generation of Breast Cancer Gene Signatures
Source: PLoS One. 2012 Jun 18;7(6):e37646. doi: 10.1371/journal.pone.0037646 (PMC3377707; doi:10.1371/journal.pone.0037646)
Supplement: File S1 — An Excel workbook with twenty-four spread sheets which record Cox proportional hazards models (six worksheets for each of four datasets). Each sheet contains six to twelve or more models grouped by domain (all samples, estrogen-positive samples, estrogen-negative samples) and by follow-up (censored at five years and full follow-up). (XLS) [file pone.0037646.s003.xls]

## Sheet: UppsalaAll@5
dataset	subset	censor@		endpoint	# samples	#events		#missing survival
Miller 2005	allsamples	5 years		BCSS	251	36		15
GSE 3494			clinical		#missing clinical			# net missing
			node status {0/1}		size {continuous}			24
sample inclusion criteria:		unselected population study
multivariate Cox model: clinical
	coef	exp(coef)	z	p	CI lower	CI upper
age	0.02	1.02	1.614	0.107	0.99	1.04
grade G2G3vsG1	0.83	2.3	1.339	0.18	0.67	7.83
size	0.02	1.02	1.845	0.06	0.99	1.05		LR test	df	p
node	1.7	5.49	4.114	3.89e-05	2.44	12.37		40.29	4	3.77e-08
clinical Cox model: (multivariate nodal status + size after eliminating age and grade)
	coef	exp(coef)	z	p	CI lower	CI upper
nodal status	1.77	5.88	4.427	9.55e-06	2.68	12.89		LR test	df	p
size	0.03	1.03	2.345	0.01	1.005	1.06		37.25	2	8.15e-09
univariate Cox model: proliferation
	coef	exp(coef)	z	p	CI lower	CI upper		LR test	df	p
proliferation	0.99	2.69	3.406	0.0006	1.52	4.76		12.11	1	0.0005
univariate Cox model: stromal decorin
	coef	exp(coef)	z	p	CI lower	CI upper		LR test	df	p
stromal decorin	-0.86	0.41	-3.871	0.0001	0.27	0.65		13.15	1	0.0002
univariateCox model: stromal laminin
	coef	exp(coef)	z	p	CI lower	CI upper		LR test	df	p
stromal laminin	-0.73	0.48	-2.954	0.003	0.29	0.78		8.49	1	0.003
multivariate Cox model: nodal status + size + proliferation
	coef	exp(coef)	z	p	CI lower	CI upper
nodal status	1.71	5.57	4.27	1.95e-05	2.53	12.26
size	0.02	1.02	1.65	0.09	0.99	1.05		LR test	df	p
proliferation	0.74	2.1	2.368	0.01	1.13	3.91		43.09	3	2.36e-09
net difference likelihood ratio test : (LR test nodal status + proliferation) - (LR nodal status)=
multivariate Cox model: nodal status + size + stromal decorin
	coef	exp(coef)	z	p	CI lower	CI upper
nodal status	1.75	5.77	4.396	1.1e-05	2.64	12.6
size	0.02	1.02	2.119	0.03	1.002	1.05		LR test	df	p
stromal decorin	-0.76	0.46	-3.296	0.0009	0.29	0.73		46.8	3	3.83e-10
net difference likelihood ratio test (LR test nodal status + stromal decorin) - (LR nodal status)=
multivariate Cox model: nodal status + size + stromal laminin
	coef	exp(coef)	z	p	CI lower	CI upper
nodal status	1.71	5.57	4.279	1.88e-05	2.53	12.26
size	0.02	1.02	1.994	0.04	1.0005	1.05		LR test	df	p
stromal laminin	-0.48	0.61	-1.872	0.06	0.37	1.02		40.68	3	7.63e-09
net difference likelihood ratio test (LR test nodal status + stromal laminin) - (LR nodal status)=
multivariate Cox model: proliferation + stromal decorin
	coef	exp(coef)	z	p	CI lower	CI upper
prolieration	0.62	1.86	1.945	0.051	0.99	3.5		LR test	df	p
stromal decorin	-0.63	0.53	-2.349	0.01	0.31	0.9		17.1	2	0.0001
multivariate Cox model: proliferation + stromal laminin
	coef	exp(coef)	z	p	CI lower	CI upper
prolieration	0.79	2.21	1.999	0.04	1.01	4.83		LR test	df	p
stromal laminin	-0.24	0.77	-0.713	0.47	0.39	1.54		12.62	2	0.001
multivariate Cox model: nodal status + size + proliferation + stromal decorin
	coef	exp(coef)	z	p	CI lower	CI upper
nodal status	1.74	5.71	4.367	1.26e-05	2.61	12.51
size	0.02	1.02	1.748	0.08	0.99	1.05
proliferation	0.42	1.53	1.309	0.19	0.8	2.92		LR test	df	p
stromal decorin	-0.64	0.52	-2.503	0.01	0.31	0.86		48.57	4	7.14e-10
multivariate Cox model: nodal status + size + proliferation + stromal laminin
	coef	exp(coef)	z	p	CI lower	CI upper
nodal status	1.71	5.55	4.263	2.01e-05	2.52	12.22
size	0.02	1.02	1.639	0.1	0.99	1.05
proliferation	0.63	1.89	1.589	0.11	0.86	4.14		LR test	df	p
stromal laminin	-0.14	0.86	-0.441	0.65	0.44	1.66		43.28	4	9.05e-09

## Sheet: UppsalaAllFull
dataset	subset	censor@		endpoint	# samples	#events		#missing survival
Miller 2005	allsamples	full followup		BCSS	251	55		15
GSE 3494			clinical		#missing clinical			# net missing
			nodal status {0/1}		size {continuous}			24
sample inclusion criteria:		unselected population study
multivariate Cox model: clinical
	coef	exp(coef)	z	p	CI lower	CI upper
age	0.005	1.005	0.543	0.58	0.98	1.02
grade G2G3vsG1	0.62	1.87	1.497	0.13	0.82	4.27
size	0.03	1.03	2.803	0.005	1.01	1.05		LR test	df	p
node	1.01	2.77	3.342	0.0008	1.52	5.04		36.08	4	2.79e-07
univariate Cox model: proliferation
	coef	exp(coef)	z	p	CI lower	CI upper		LR test	df	p
proliferation	0.85	2.35	3.72	0.00019	1.499	3.689		14.2	1	0.00016
univariate Cox model: stromal decorin
	coef	exp(coef)	z	p	CI lower	CI upper		LR test	df	p
stromal decorin	-0.86	0.41	-4.589	4.4e-06	0.28	0.6		18.95	1	1.34e-05
univariateCox model: stromal laminin
	coef	exp(coef)	z	p	CI lower	CI upper		LR test	df	p
stromal laminin	-0.76	0.46	-3.783	0.00015	0.313	0.69		13.99	1	0.00018
clinical Cox model: (multivariate nodal status + size after eliminating age and grade)
	coef	exp(coef)	z	p	CI lower	CI upper
nodal status	1.12	3.09	3.865	0.0001	1.74	5.47		LR test	df	p
size	0.03	1.03	3.21	0.001	1.01	1.06		34.79	2	2.7e-08
multivariate Cox model: nodal status + proliferation
	coef	exp(coef)	z	p	CI lower	CI upper
nodal status	1.09	2.99	3.719	0.0002	1.67	5.32
size	0.02	1.02	2.379	0.01	1.005	1.05		LR test	df	p
proliferation	0.65	1.91	2.663	0.007	1.18	3.09		42.06	3	3.89e-09
net difference likelihood ratio test : (LR test nodal status + proliferation) - (LR nodal status)=
multivariate Cox model: nodal status + stromal decorin
	coef	exp(coef)	z	p	CI lower	CI upper
nodal status	1.19	3.28	4.085	4.41e-05	1.85	5.82
size	0.02	1.03	2.651	0.008	1.007	1.05		LR test	df	p
stromal decorin	-0.81	0.44	-4.163	3.13e-05	0.29	0.64		50.29	3	6.93e-11
net difference likelihood ratio test (LR test nodal status + stromal decorin) - (LR nodal status)=
multivariate Cox model: nodal status + stromal laminin
	coef	exp(coef)	z	p	CI lower	CI upper
nodal status	1.1	3.01	3.764	0.0001	1.69	5.36
size	0.03	1.03	2.585	0.009	1.007	1.05		LR test	df	p
stromal laminin	-0.58	0.55	-2.816	0.004	0.36	0.83		42.58	3	3.02e-09
net difference likelihood ratio test (LR test nodal status + stromal laminin) - (LR nodal status)=
multivariate Cox model: proliferation + stromal decorin
	coef	exp(coef)	z	p	CI lower	CI upper
prolieration	0.46	1.59	1.806	0.07	0.96	2.64		LR test	df	p
stromal decorin	-0.67	0.51	-2.975	0.002	0.32	0.79		22.31	2	1.43e-05
multivariate Cox model: proliferation + stromal laminin
	coef	exp(coef)	z	p	CI lower	CI upper
prolieration	0.51	1.66	1.618	0.1	0.89	3.08		LR test	df	p
stromal laminin	-0.44	0.64	-1.574	0.11	0.36	1.11		16.66	2	0.0002
multivariate Cox model: nodal status + size + proliferation + stromal decorin
	coef	exp(coef)	z	p	CI lower	CI upper
nodal status	1.18	3.25	4.032	5.53e-05	1.83	5.77
size	0.02	1.02	2.347	0.01	1.004	1.05
proliferation	0.27	1.31	1.039	0.29	0.78	2.18		LR test	df	p
stromal decorin	-0.72	0.48	-3.244	0.001	0.31	0.75		51.39	4	1.84e-10
multivariate Cox model: nodal status + size + proliferation + stromal Laminin
	coef	exp(coef)	z	p	CI lower	CI upper
nodal status	1.1	3.007	3.742	0.0001
size	0.27	1.02	2.321	0.02
proliferation	0.36	1.44	1.153	0.24				LR test	df	p
stromal laminin	-0.37	0.68	-1.372	0.17				43.93	4	6.64e-09

## Sheet: UppsalaER+@5
dataset	subset	censor@		endpoint	# samples	#events		#missing survival
Miller 2005	213 ER+	5 years		BCSS	213	32		12
GSE 3494			clinical		#missing clinical			# net missing
			node status {0/1}		size {continuous}			18
sample inclusion criteria:		unselected population study			ER=="ER+"
	coef	exp(coef)	z	p	CI lower	CI upper
age	0.01	1.01	1.12	0.26	0.98	1.04
grade G2G3vsG1	0.81	2.25	1.294	0.19	0.65	7.72
size	0.03	1.03	2.007	0.04	1.007	1.06		LR test	df	p
node	1.64	5.19	3.766	0.0001	2.2	12.23		34.97	4	4.71e-07
clinical Cox model: (multivariate nodal status + size after eliminating age and grade)
	coef	exp(coef)	z	p	CI lower	CI upper
nodal status	1.74	5.75	4.158	3.21e-05	2.52	13.11		LR test	df	p
size	0.03	1.03	2.507	0.01	1.008	1.06		33.52	2	5.25e-08
univariate Cox model: proliferation
	coef	exp(coef)	z	p	CI lower	CI upper		LR test	df	p
proliferation	1.07	2.92	3.368	0.0007	1.56	5.46		11.69	1	0.0006
univariate Cox model: stromal decorin
	coef	exp(coef)	z	p	CI lower	CI upper		LR test	df	p
stromal decorin	-0.904	0.404	-3.753	0.0001	0.25	0.64		12.16	1	0.0004
univariateCox model: stromal laminin
	coef	exp(coef)	z	p	CI lower	CI upper		LR test	df	p
stromal laminin	-0.67	0.507	-2.501	0.01	0.29	0.86		6.06	1	0.01
multivariate Cox model: nodal status + size + proliferation
	coef	exp(coef)	z	p	CI lower	CI upper
nodal status	1.67	5.34	3.958	7.55e-05	2.33	12.24
size	0.02	1.02	1.903	0.057	0.99	1.05		LR test	df	p
proliferation	0.77	2.17	2.361	0.01	1.14	4.14		39.2	3	1.57e-08
net difference likelihood ratio test : (LR test nodal status + proliferation) - (LR nodal status)=
multivariate Cox model: nodal status + size + stromal decorin
	coef	exp(coef)	z	p	CI lower	CI upper
nodal status	1.7	5.47	4.035	5.47e-05	2.39	12.51
size	0.03	1.03	2.21	0.02	1.003	1.05		LR test	df	p
stromal decorin	-0.72	0.48	-2.891	0.003	0.29	0.79		40.91	3	6.8e-09
net difference likelihood ratio test (LR test nodal status + stromal decorin) - (LR nodal status)=
multivariate Cox model: nodal status + size + stromal laminin
	coef	exp(coef)	z	p	CI lower	CI upper
nodal status	1.69	5.46	4.002	6.29e-05	2.37	12.5
size	0.03	1.03	2.193	0.02	1.003	1.06		LR test	df	p
stromal laminin	-0.32	0.72	-1.166	0.24	0.41	1.24		34.8	3	1.3e-07
net difference likelihood ratio test (LR test nodal status + stromal laminin) - (LR nodal status)=
multivariate Cox model: proliferation + stromal decorin
	coef	exp(coef)	z	p	CI lower	CI upper
prolieration	0.73	2.08	2.157	0.03	1.06	4.07		LR test	df	p
stromal decorin	-0.69	0.501	-2.447	0.01	0.28	0.87		16.95	2	0.0002
multivariate Cox model: proliferation + stromal laminin
	coef	exp(coef)	z	p	CI lower	CI upper
prolieration	0.97	2.64	2.38	0.01	1.18	5.9		LR test	df	p
stromal laminin	-0.13	0.87	-0.384	0.7	0.43	1.76		11.84	2	0.002
multivariate Cox model: nodal status + size + proliferation + stromal decorin
	coef	exp(coef)	z	p	CI lower	CI upper
nodal status	1.67	5.31	3.954	7.69e-05	2.32	12.1
size	0.02	1.02	1.858	0.06	0.99	1.05
proliferation	0.49	1.64	1.442	0.14	0.83	3.24		LR test	df	p
stromal decorin	-0.58	0.55	-2.092	0.03	0.32	0.96		43.05	4	1.01e-08
multivariate Cox model: nodal status + size + proliferation + stromal laminin
	coef	exp(coef)	z	p	CI lower	CI upper
nodal status	1.68	5.41	3.985	6.74e-05	2.35	12.41
size	0.02	1.02	1.954	0.0507	0.99	1.06
proliferation	0.9	2.47	2.116	0.03	1.06	5.74		LR test	df	p
stromal laminin	0.17	1.19	0.477	0.63	0.57	2.48		39.44	4	5.66e-08

## Sheet: UppsalaER+Full
dataset	subset	censor@		endpoint	# samples	#events		#missing survival
Miller 2005	213 ER+	full followup		BCSS	213	49		12
GSE 3494		#missing clinical		6				# net missing		18
	clinical		node status {0/1}		size {continuous}
	sample inclusion criteria:			unselected population study				ER=="ER+"
	coef	exp(coef)	z	p	CI lower	CI upper
age	0.005	1.005	0.555	0.57	0.98	1.02
grade G2G3vsG1	0.59	1.8	1.389	0.16	0.78	4.16
size	0.03	1.03	2.894	0.003	1.01	1.06		LR test	df	p
node	1.04	2.84	3.247	0.001	1.51	5.33		33.93	4	7.69e-07
	coef	exp(coef)	z	p	CI lower	CI upper
nodal status	1.15	3.18	3.785	0.0001	1.74	5.81		LR test	df	p
size	0.03	1.03	3.315	0.0009	1.01	1.06		33.06	2	6.61e-08
univariate Cox model: proliferation
	coef	exp(coef)	z	p	CI lower	CI upper		LR test	df	p
proliferation	0.94	2.56	3.71	0.0002	1.56	4.22		13.97	1	0.0001
univariate Cox model: stromal decorin
	coef	exp(coef)	z	p	CI lower	CI upper		LR test	df	p
stromal decorin	-0.91	0.39	-4.365	1.27e-05	0.26	0.6		17.11	1	3.52e-05
univariateCox model: stromal laminin
	coef	exp(coef)	z	p	CI lower	CI upper		LR test	df	p
stromal laminin	-0.76	0.46	-3.431	0.0006	0.29	0.71		11.49	1	0.0006
clinical Cox model: (multivariate nodal status + size after eliminating age and grade)
multivariate Cox model: nodal status + size + proliferation
	coef	exp(coef)	z	p	CI lower	CI upper
nodal status	1.1	3.02	3.589	0.0003	1.65	5.54
size	0.03	1.03	2.556	0.01	1.007	1.05		LR test	df	p
proliferation	0.69	2.01	2.674	0.007	1.205	3.35		40.31	3	9.18e-09
net difference likelihood ratio test : (LR test nodal status + proliferation) - (LR nodal status)=
multivariate Cox model: nodal status + size + stromal decorin
	coef	exp(coef)	z	p	CI lower	CI upper
nodal status	1.18	3.26	3.86	0.0001	1.79	5.95
size	0.03	1.03	2.675	0.007	1.008	1.05		LR test	df	p
stromal decorin	-0.79	0.45	-3.654	0.0002	0.29	0.69		45	3	8.87e-10
net difference likelihood ratio test (LR test nodal status + stromal decorin) - (LR nodal status)=
multivariate Cox model: nodal status + stromal laminin
	coef	exp(coef)	z	p	CI lower	CI upper
nodal status	1.1	3.02	3.583	0.0003	1.65	5.55
size	0.03	1.03	2.683	0.007	1.008	1.05		LR test	df	p
stromal laminin	-0.49	0.61	-2.142	0.03	0.39	0.95		37.59	3	3.44e-08
net difference likelihood ratio test (LR test nodal status + stromal laminin) - (LR nodal status)=
multivariate Cox model: proliferation + stromal decorin
	coef	exp(coef)	z	p	CI lower	CI upper
proliferation	0.59	1.81	2.177	0.02	1.06	3.1		LR test	df	p
stromal decorin	-0.72	0.48	-2.979	0.002	0.3	0.78		21.95	2	1.71e-05
multivariate Cox model: proliferation + stromal laminin
	coef	exp(coef)	z	p	CI lower	CI upper
prolieration	0.66	1.95	2.063	0.03	1.03	3.68		LR test	df	p
stromal laminin	-0.39	0.67	-1.359	0.17	0.38	1.19		15.8	2	0.0003
multivariate Cox model: nodal status + proliferation + stromal decorin
	coef	exp(coef)	z	p	CI lower	CI upper
nodal status	1.15	3.17	3.755	0.0001	1.73	5.8
size	0.02	1.02	2.324	0.02	1.004	1.05
proliferation	0.38	1.46	1.37	0.17	0.84	2.53		LR test	df	p
stromal decorin	-0.67	0.5	-2.748	0.005	0.31	0.82		47	4	1.41e-09
multivariate Cox model: nodal status + proliferation + stromal laminin
	coef	exp(coef)	z	p	CI lower	CI upper
nodal status	1.1	3.005	3.557	0.0003	1.63	5.51
size	0.03	1.03	2.433	0.01	1.005	1.05
proliferation	0.58	1.79	1.726	0.08	0.92	3.47		LR test	df	p
stromal laminin	-0.16	0.85	-0.538	0.59	0.47	1.53		40.59	4	3.26e-08

## Sheet: UppsalaER-@5
dataset	subset	censor@		endpoint	# samples	#events		#missing survival
Miller 2005	34 ER-	5 year		BCSS	34	4		3
GSE 3494			clinical		#missing clinical			# net missing		5
			node status {0/1}		size {continuous}
sample inclusion criteria:		unselected population study			subset Erstatus=="ER-"
multivariate Cox model: clinical
	coef	exp(coef)	z	p	CI lower	CI upper
age	0.13	1.14	1.732	0.08	0.98	1.32
grade G2G3vsG1	fails to converge
size	0.03	1.03	0.743	0.45	0.94	1.13		LR test	df	p
node	1.83	6.25	1.48	0.13	0.55	70.84		7.72	3	0.052
univariate Cox model: age
	coef	exp(coef)	z	p	CI lower	CI upper
age	0.05	1.05	1.34	0.18	0.97	1.14		1.92	1	0.16
univariate Cox model: node
	coef	exp(coef)	z	p	CI lower	CI upper
node	1.94	6.98	1.681	0.09	0.72	67.25		3.42	1	0.06
univariate Cox model: proliferation
	coef	exp(coef)	z	p	CI lower	CI upper		LR test	df	p
proliferation	1.49	4.46	1.154	0.24	0.35	56.77		1.77	1	0.18
univariate Cox model: stromal decorin
	coef	exp(coef)	z	p	CI lower	CI upper		LR test	df	p
stromal decorin	-0.81	0.44	-1.193	0.23	0.11	1.68		1.41	1	0.23
univariateCox model: stromal laminin
	coef	exp(coef)	z	p	CI lower	CI upper		LR test	df	p
stromal laminin	-1.605	0.2009	-1.747	0.08	0.03	1.21		3.86	1	0.04
multivariate Cox model: nodal status + proliferation
	coef	exp(coef)	z	p	CI lower	CI upper
nodal status	2.22	9.26	1.666	0.09	0.67	127.1		LR test	df	p
proliferation	2.67	14.47	1.129	0.25	0.14	1495.4		5.43	2	0.06
multivariate Cox model: nodal status + stromal decorin
	coef	exp(coef)	z	p	CI lower	CI upper
nodal status	2.71	15.15	1.976	0.04	1.02	224.84		LR test	df	p
stromal decorin	-1.62	0.19	-1.562	0.11	0.02	1.51		6.53	2	0.03
multivariate Cox model: nodal status + stromal laminin
	coef	exp(coef)	z	p	CI lower	CI upper
nodal status	2.92	18.72	2.165	0.03	1.31	265.68		LR test	df	p
stromal laminin	-2.81	0.05	-1.973	0.04	0.003	0.98		9.7	2	0.007
multivariate Cox model: proliferation + stromal decorin
	coef	exp(coef)	z	p	CI lower	CI upper
proliferation	1.08	2.95	0.697	0.48	0.14	61.82		LR test	df	p
stromal decorin	-0.38	0.68	-0.441	0.65	0.12	3.74		1.96	2	0.37
multivariate Cox model: proliferation + stromal laminin
	coef	exp(coef)	z	p	CI lower	CI upper
proliferation	-1.14	0.31	-0.524	0.6	0.004	22.96		LR test	df	p
stromal laminin	-2.22	0.1	-1.474	0.14	0.005	2.08		4.14	2	0.12
multivariate Cox model: nodal status + proliferation + stromal decorin
	coef	exp(coef)	z	p	CI lower	CI upper
nodal status	2.84	17.13	1.904	0.056	0.91	319.26
proliferation	1.56	4.77	0.579	0.56	0.02	945.96		LR test	df	p
stromal decorin	-1.26	0.28	-1.104	0.26	0.03	2.66		6.92	3	0.07
multivariate Cox model: nodal status + proliferation + stromal laminin
	coef	exp(coef)	z	p	CI lower	CI upper
nodal status	2.91	18.45	1.998	0.04	1.05	322.39
proliferation	-0.08	0.92	-0.026	0.97	0.002	412.68		LR test	df	p
stromal laminin	-2.83	0.05	-1.772	0.07	0.002	1.352		9.7	3	0.02

## Sheet: UppsalaER-Full
dataset	subset	censor@		endpoint	# samples	#events		#missing survival
Miller 2005	34 ER-	full followup		BCSS	34	6		3
GSE 3494					#missing clinical			# net missing
clinical	node status {0/1}		size {continuous}
sample inclusion criteria:		unselected population study			subset Erstatus=="ER-"
	coef	exp(coef)	z	p	CI lower	CI upper
age	0.005	1.005	0.151	0.88	0.93	1.07
grade G2G3vsG1	fails to converge
size	0.02	1.02	0.661	0.5	0.94	1.11		LR test	df	p
node	0.62	1.87	0.612	0.54	0.25	13.88		1.81	3	0.61
univariate Cox model: proliferation
	coef	exp(coef)	z	p	CI lower	CI upper		LR test	df	p
proliferation	1.31	3.73	1.317	0.18	0.52	26.44		2.25	1	0.13
univariate Cox model: stromal decorin
	coef	exp(coef)	z	p	CI lower	CI upper		LR test	df	p
stromal decorin	-0.96	0.38	-1.738	0.08	0.12	1.13		3.07	1	0.07
univariateCox model: stromal laminin
	coef	exp(coef)	z	p	CI lower	CI upper		LR test	df	p
stromal laminin	-1.38	0.25	-1.922	0.054	0.06	1.02		4.54	1	0.03
multivariate Cox model: proliferation + stromal decorin
	coef	exp(coef)	z	p	CI lower	CI upper
prolieration	0.53	1.71	0.433	0.65	0.15	18.36		LR test	df	p
stromal decorin	-0.73	0.47	-0.997	0.31	0.11	2.03		3.28	2	0.19
multivariate Cox model: proliferation + stromal laminin
	coef	exp(coef)	z	p	CI lower	CI upper
prolieration	-0.96	0.38	-0.551	0.58	0.12	11.72		LR test	df	p
stromal laminin	-1.92	0.14	-1.567	0.11	0.01	1.62		4.84	2	0.08
multivariate Cox model: nodal status + size + proliferation + stromal decorin
	coef	exp(coef)	z	p	CI lower	CI upper
nodal status	1.3	3.7	1.203	0.22	0.43	31.3
size	0.02	1.02	0.521	0.6	0.92	1.14
proliferation	0.05	1.05	0.034	0.97	0.04	25.82		LR test	df	p
stromal decorin	-1.34	0.25	-1.447	0.14	0.04	1.61		6.12	4	0.19
multivariate Cox model: nodal status + size + proliferation + stromal laminin
	coef	exp(coef)	z	p	CI lower	CI upper
nodal status	1.2	3.33	1.23	0.21	0.48	22.8
size	0.05	1.06	0.915	0.36	0.93	1.2
proliferation	-1.71	0.17	-0.797	0.42	0.002	12.26		LR test	df	p
stromal laminin	-2.6	0.07	-2.099	0.03	0.006	0.84		8.58	4	0.07

## Sheet: MainzAll@5
dataset	subset	censor@		endpoint	# samples	#events		#missing survival
Schmidt 2008	allsamples	5 years		DMFS	200	28		0
GSE 11121			clinical		#missing clinical			# net missing
	size {continuous}		grade			0		0
sample inclusion criteria:
multivariate clinical: size + grade(continous)
	coef	exp(coef)	z	p	CI lower	CI upper
grade continous	1.23	3.42	3.577	0.0003	1.74	6.73		LR test	df	p
size	0.109	1.11	0.612	0.54	0.78	1.58		14.49	2	0.0007
multivariate clinical: size + grade(G3vsG1G2)
grade (G3vsG1G2)	1.21	3.38	3.094	0.001	1.56	7.32		LR test	df	p
size	0.12	1.13	0.696	0.48	0.79	1.6		9.77	2	0.007
univariate grade(continous)
grade continous	1.26	3.55	3.726	0.0001	1.82	6.91		14.13	1	0.0001
univariate size
size	0.207	1.23	1.201	0.23	0.87	1.72		1.33	1	0.24
univariate Cox model: proliferation
	coef	exp(coef)	z	p	CI lower	CI upper		LR test	df	p
proliferation	0.94	2.56	5.917	3.29e-09	1.87	3.5		28.55	1	9.15e-08
univariate Cox model: stromal decorin
	coef	exp(coef)	z	p	CI lower	CI upper		LR test	df	p
stromal decorin	-1.34	0.25	-3.477	0.0005	0.12	0.55		15.62	1	7.74e-05
univariateCox model: stromal laminin
stromal laminin	-0.88	0.41	-2.41	0.01	0.2	0.84		7.52	1	0.006
multivariate Cox model: grade + proliferation
	coef	exp(coef)	z	p	CI lower	CI upper
grade	0.56	1.76	1.502	0.13	0.84	3.71		LR test	df	p
proliferation	0.82	2.28	4.432	9.33e-06	1.58	3.28		30.83	2	2.02e-07
net difference likelihood ratio test : (LR test grade + proliferation) - (grade)=
multivariate Cox model: grade + stromal decorin
	coef	exp(coef)	z	p	CI lower	CI upper
grade	0.96	2.63	2.678	0.007	1.29	5.34		LR test	df	p
stromal decorin	-1.013	0.36	-2.631	0.008	0.17	0.77		22.86	2	1.08e-05
net difference likelihood ratio test (LR test grade + stromal decorin) - (LR grade)=
multivariate Cox model: grade + stromal laminin
	coef	exp(coef)	z	p	CI lower	CI upper
grade	1.1	3	3.043	0.002	1.47	6.12		LR test	df	p
stromal laminin	-0.5	0.6	-1.446	0.14	0.3	1.19		16.65	2	0.0002
net difference likelihood ratio test (LR test grade + stromal laminin) - (LR grade)=
multivariate Cox model: proliferation + stromal decorin
	coef	exp(coef)	z	p	CI lower	CI upper
prolieration	0.77	2.17	4.193	2.75e-05	1.51	3.11		LR test	df	p
stromal decorin	-0.72	0.48	-1.683	0.09	0.2	1.12		31.67	2	1.31e-07
multivariate Cox model: proliferation + stromal laminin
	coef	exp(coef)	z	p	CI lower	CI upper
prolieration	0.97	2.66	4.938	4.9e-09	1.8	3.93		LR test	df	p
stromal laminin	0.12	1.12	0.318	0.75	0.53	2.39		28.64	2	6.02e-07
multivariate Cox model: grade + proliferation + stromal decorin
	coef	exp(coef)	z	p	CI lower	CI upper
grade	0.47	1.6	1.207	0.22	0.74	3.44
proliferation	0.69	1.99	3.362	0.0007	1.33	2.99		LR test	df	p
stromal decorin	-0.62	0.58	-1.449	0.14	0.23	1.24		33.14	3	3.01e-07
multivariate Cox model: grade + proliferation + stromal laminin
grade	0.59	1.82	1.585	0.11	0.86	3.82
proliferation	0.89	2.44	4.094	4.23e-05	1.59	3.74		LR test	df	p
stromal laminin	0.22	1.24	0.596	0.55	0.6	2.6		31.16	3	7.85e-07

## Sheet: MainzAllFull
dataset	subset	censor@		endpoint	# samples	#events		#missing survival
Schmidt 2008	allsamples	full followup		DMFS	200	46		0
GSE 11121			clinical		#missing clinical			# net missing
	size {continuous}		grade			0		0
sample inclusion criteria:
multivariate clinical: size + grade(continous)
	coef	exp(coef)	z	p	CI lower	CI upper
grade continous	0.6	1.83	2.359	0.01	1.1	3.05		LR test	df	p
size	0.2	1.22	1.523	0.12	0.94	1.58		8.99	2	0.01
multivariate clinical: size + grade(G3vsG1G2)
grade (G3vsG1G2)	0.69	2.007	2.073	0.03	1.03	3.87		LR test	df	p
size	0.19	1.21	1.47	0.14	0.93	1.57		7.22	2	0.02
univariate grade(continous)
grade continous	0.67	1.96	2.61	0.009	1.18	3.26		6.81	1	0.009
univariate size
size	0.24	1.28	1.918	0.055	0.99	1.65		3.35	1	0.06
univariate Cox model: proliferation
	coef	exp(coef)	z	p	CI lower	CI upper		LR test	df	p
proliferation	0.72	2.07	5.073	3.9e-07	1.56	2.74		21.9	1	2.82e-06
univariate Cox model: stromal decorin
	coef	exp(coef)	z	p	CI lower	CI upper		LR test	df	p
stromal decorin	-0.83	0.43	-3.216	0.001	0.25	0.72		11.89	1	0.0005
univariateCox model: stromal laminin
stromal laminin	-0.53	0.58	-2.197	0.02	0.36	0.94		5.65	1	0.01
multivariate Cox model: grade + proliferation
	coef	exp(coef)	z	p	CI lower	CI upper
grade	0.06	1.06	0.222	0.82	0.59	1.93		LR test	df	p
proliferation	0.7	2.03	4.172	3.02e-05	1.45	2.83		21.98	2	1.68e-05
net difference likelihood ratio test : (LR test grade + proliferation) - (grade)=
multivariate Cox model: grade + stromal decorin
	coef	exp(coef)	z	p	CI lower	CI upper
grade	0.41	1.51	1.498	0.13	0.88	2.6		LR test	df	p
stromal decorin	-0.69	0.501	-2.54	0.01	0.29	0.85		14.15	2	0.0008
net difference likelihood ratio test (LR test grade + stromal decorin) - (LR grade)=
multivariate Cox model: grade + stromal laminin
	coef	exp(coef)	z	p	CI lower	CI upper
grade	0.51	1.68	1.835	0.06	0.96	2.92		LR test	df	p
stromal laminin	-0.35	0.704	-1.394	0.16	0.43	1.15		8.97	2	0.01
net difference likelihood ratio test (LR test grade + stromal laminin) - (LR grade)=
multivariate Cox model: proliferation + stromal decorin
	coef	exp(coef)	z	p	CI lower	CI upper
prolieration	0.6	1.82	3.567	0.003	1.31	2.54		LR test	df	p
stromal decorin	-0.39	0.67	-1.35	0.17	0.37	1.19		23.84	2	6.66e-06
multivariate Cox model: proliferation + stromal laminin
	coef	exp(coef)	z	p	CI lower	CI upper
prolieration	0.78	2.18	4.287	1.81e-05	1.52	3.11		LR test	df	p
stromal laminin	0.12	1.13	0.469	0.64	0.66	1.93		22.15	2	1.55e-05
multivariate Cox model: grade + proliferation + stromal decorin
	coef	exp(coef)	z	p	CI lower	CI upper
grade	-0.004	0.99	-0.013	0.98	0.54	1.82
proliferation	0.6	1.82	3.243	0.001	1.27	2.63		LR test	df	p
stromal decorin	-0.39	0.67	-1.329	0.18	0.37	1.2		23.84	3	2.69e-05
multivariate Cox model: grade + proliferation + stromal laminin
grade	0.09	1.09	0.306	0.75	0.6	1.99
proliferation	0.75	2.13	3.873	0.0001	1.45	3.13		LR test	df	p
stromal laminin	0.14	1.15	0.516	0.6	0.67	1.98		22.24	3	5.8e-05

## Sheet: MainzER+@5
dataset	subset	censor@		endpoint	# samples	#events		#missing survival
Schmidt 2008	ER+ 156	5 years		DMFS	156			0
GSE 11121			clinical		#missing clinical			# net missing
	size {continuous}		grade (continuous)			0		0
sample inclusion criteria:
multivariate clinical: size + grade (continuous)
	coef	exp(coef)	z	p	CI lower	CI upper
size	0.22	1.25	1.065	0.28	0.82	1.89		LR test	df	p
grade	1.37	3.94	3.052	0.002	1.63	9.52		10.02	2	0.006
multivariate clinical: size + grade (G2G3vsG1)
	coef	exp(coef)	z	p	CI lower	CI upper
size	0.22	1.25	1.084	0.27	0.83	1.89		LR test	df	p
grade G3vsG1G2	1.27	3.59	2.272	0.02	1.19	10.83		5.1	2	0.07
clinical Cox model: (univariate size)
	coef	exp(coef)	z	p	CI lower	CI upper		LR test	df	p
size	0.22	1.25	1.123	0.26	0.84	1.87		1.13	1	0.28
clinical Cox model: (univariate grade)
	coef	exp(coef)	z	p	CI lower	CI upper		LR test	df	p
grade	1.38	3.97	3.068	0.002	1.64	9.61		8.98	1	0.002
univariate Cox model: proliferation
	coef	exp(coef)	z	p	CI lower	CI upper		LR test	df	p
proliferation	0.95	2.6	5.305	1.13e-07	1.82	3.7		19.3	1	1.11e-05
univariate Cox model: stromal decorin
	coef	exp(coef)	z	p	CI lower	CI upper		LR test	df	p
stromal decorin	-1.7	0.18	-3.383	0.0007	0.06	0.48		15.5	1	8.24e-05
univariateCox model: stromal laminin
	coef	exp(coef)	z	p	CI lower	CI upper		LR test	df	p
stromal laminin	-1.3	0.27	-2.631	0.008	0.1	0.71		9.74	1	0.001
multivariate Cox model: size + grade + proliferation
	coef	exp(coef)	z	p	CI lower	CI upper
grade	0.9	2.47	1.887	0.059	0.96	6.35		LR test	df	p
proliferation	0.86	2.37	4.325	1.53e-05	1.6	3.5		22.66	2	1.2e-05
net difference likelihood ratio test : (LR test size + grade + proliferation) - (LR size + grade)=
multivariate Cox model: size + grade + stromal decorin
	coef	exp(coef)	z	p	CI lower	CI upper
grade	0.98	2.68	2.045	0.04	1.04	6.93		LR test	df	p
stromal decorin	-1.38	0.25	-2.778	0.005	0.09	0.66		19.56	2	5.65e-05
net difference likelihood ratio test (LR test size + grade + stromal decorin) - (size + grade)=
multivariate Cox model: size + grade + stromal laminin
	coef	exp(coef)	z	p	CI lower	CI upper
grade	1.14	3.13	2.356	0.01	1.21	8.09		LR test	df	p
stromal laminin	-1.01	0.36	-2.099	0.03	0.14	0.93		14.86	2	0.0005
net difference likelihood ratio test (LR test size + grade + stromal laminin) - (LR size + grade)=
multivariate Cox model: proliferation + stromal decorin
	coef	exp(coef)	z	p	CI lower	CI upper
prolieration	0.73	2.07	3.618	0.0002	1.39	3.08		LR test	df	p
stromal decorin	-1.29	0.27	-2.323	0.02	0.09	0.81		25.82	2	2.47e-06
multivariate Cox model: proliferation + stromal laminin
	coef	exp(coef)	z	p	CI lower	CI upper
prolieration	0.81	2.26	3.688	0.0002	1.46	3.49		LR test	df	p
stromal laminin	-0.55	0.57	-1.063	0.28	0.2	1.59		20.57	2	3.4e-05
multivariate Cox model: size + grade + proliferation + stromal decorin
	coef	exp(coef)	z	p	CI lower	CI upper
grade	0.71	2.03	1.421	0.15	0.76	5.43
proliferation	0.67	1.97	3.165	0.001	1.29	2.99		LR test	df	p
stromal decorin	-1.11	0.32	-2.031	0.04	0.11	0.96		27.75	3	4.09e-06
	coef	exp(coef)	z	p	CI lower	CI upper
grade	0.85	2.34	1.726	0.08	0.89	6.18
proliferation	0.76	2.13	3.215	0.001	1.34	3.4		LR test	df	p
stromal laminin	-0.4	0.66	-0.799	0.42	0.24	1.8		23.36	3	3.4e-05

## Sheet: MainzER+Full
dataset	subset	censor@		endpoint	# samples	#events		#missing survival
Schmidt 2008	ER+ 156	full followup		DMFS	156	32		0
GSE 11121			clinical		#missing clinical			# net missing
	size {continuous}		grade (continuous)			0		0
sample inclusion criteria:
multivariate clinical: size + grade (continuous)
	coef	exp(coef)	z	p	CI lower	CI upper
size	0.32	1.37	2.165	0.03	1.03	1.84		LR test	df	p
grade	0.61	1.84	1.776	0.07	0.93	3.62		7.14	2	0.02
multivariate clinical: size + grade (G2G3vsG1)
	coef	exp(coef)	z	p	CI lower	CI upper
size	0.32	1.38	2.224	0.02	1.03	1.85		LR test	df	p
grade G2G3vsG1	0.74	2.11	1.393	0.16	0.73	6.05		6.3	2	0.04
clinical Cox model: (univariate size)
	coef	exp(coef)	z	p	CI lower	CI upper		LR test	df	p
size	0.31	1.37	2.131	0.03	1.02	1.83		3.98	1	0.04
clinical Cox model: (univariate grade)
	coef	exp(coef)	z	p	CI lower	CI upper		LR test	df	p
grade	0.6	1.83	1.733	0.08	0.92	3.65		3.02	1	0.08
univariate Cox model: proliferation
	coef	exp(coef)	z	p	CI lower	CI upper		LR test	df	p
proliferation	0.75	2.12	4.227	2.36e-05	1.49	3.02		13.54	1	0.0002
univariate Cox model: stromal decorin
	coef	exp(coef)	z	p	CI lower	CI upper		LR test	df	p
stromal decorin	-0.902	0.405	-2.879	0.003	0.21	0.74		9.55	1	0.002
univariateCox model: stromal laminin
	coef	exp(coef)	z	p	CI lower	CI upper		LR test	df	p
stromal laminin	-0.64	0.52	-2.237	0.02	0.29	0.92		5.91	1	0.01
multivariate Cox model: size + grade + proliferation
	coef	exp(coef)	z	p	CI lower	CI upper
size	0.23	1.26	1.368	0.17	0.904	1.76
grade	0.12	1.13	0.319	0.74	0.53	2.39		LR test	df	p
proliferation	0.65	1.92	3.191	0.001	1.28	2.88		15.36	3	0.001
net difference likelihood ratio test : (LR test size + grade + proliferation) - (LR size + grade)=
multivariate Cox model: size + grade + stromal decorin
	coef	exp(coef)	z	p	CI lower	CI upper
size	0.27	1.31	1.831	0.06	0.98	1.76
grade	0.31	1.37	0.849	0.39	0.66	2.83		LR test	df	p
stromal decorin	-0.77	0.45	-2.315	0.02	0.23	0.88		13.3	3	0.004
net difference likelihood ratio test (LR test size + grade + stromal decorin) - (size + grade)=
multivariate Cox model: size + grade + stromal laminin
	coef	exp(coef)	z	p	CI lower	CI upper
size	0.32	1.37	2.09	0.03	1.02	1.86
grade	0.35	1.41	0.92	0.35	0.67	2.99		LR test	df	p
stromal laminin	-0.53	0.58	-1.77	0.07	0.32	1.05		10.7	3	0.01
net difference likelihood ratio test (LR test size + grade + stromal laminin) - (LR size + grade)=
multivariate Cox model: proliferation + stromal decorin
	coef	exp(coef)	z	p	CI lower	CI upper
prolieration	0.58	1.8	2.865	0.004	1.204	2.69		LR test	df	p
stromal decorin	-0.57	0.56	-1.676	0.09	0.286	1.1		16.55	2	0.0002
multivariate Cox model: proliferation + stromal laminin
	coef	exp(coef)	z	p	CI lower	CI upper
prolieration	0.68	1.97	3.09	0.002	1.28	3.05		LR test	df	p
stromal laminin	-0.18	0.83	-0.568	0.57	0.44	1.56		13.87	2	0.0009
multivariate Cox model: size + grade + proliferation + stromal decorin
	coef	exp(coef)	z	p	CI lower	CI upper
size	0.21	1.23	1.266	0.2	0.89	1.71
grade	0.007	1.007	0.019	0.98	0.46	2.18
proliferation	0.52	1.68	2.333	0.01	1.08	2.61		LR test	df	p
stromal decorin	-0.56	0.56	-1.574	0.11	0.28	1.14		18.04	4	0.001
multivariate Cox model: size + grade + proliferation + stromal laminin
	coef	exp(coef)	z	p	CI lower	CI upper
size	0.24	1.27	1.426	0.15	0.91	1.78
grade	0.06	1.07	0.173	0.86	0.49	2.33
proliferation	0.58	1.78	2.43	0.01	1.11	2.86		LR test	df	p
stromal laminin	-0.209	0.81	-0.632	0.52	0.42	1.55		15.77	4	0.003

[truncated: 15 more sheets: MainzER-@5, MainzER-Full, SF_All@5, SF_AllFull, SF_ER+@5, SF_ER+Full, SF_ER-@5, SF_ER-Full, StockAll@5, StockAllFull, StockER+@5, StockER+Full, StockER-@5, StockER-Full, Sheet18]
